# Supplementary material for: Dichotomy in the Epigenetic Mark Lysine Acetylation is Critical for the Proliferation of Prostate Cancer Cells
Source: Cancers (Basel). 2015 Aug 19;7(3):1622–42. doi: 10.3390/cancers7030854 (PMC4586787; doi:10.3390/cancers7030854)
Supplement: Supplementary File 1 [file cancers-07-00854-s001.zip]

Archive with 9 entries (8 files):
- cancers-91540-supplementary - final/
- cancers-91540-supplementary - final/Supplementary Table 1_AR_Interacting Proteins.xls
- cancers-91540-supplementary - final/Supplementary Table 2_AR_Interacting Proteins_Multiple Pathways.xls
- cancers-91540-supplementary - final/Supplementary Table 3_AR_Interacting Proteins.xls
- cancers-91540-supplementary - final/Supplementary Table 4_AR Interacting Proteins.xls
- cancers-91540-supplementary - final/Supplementary Table 5.xls
- cancers-91540-supplementary - final/Supplementary Table 6.xls
- cancers-91540-supplementary - final/Supplementary Table 7.xls
- cancers-91540-supplementary - final/Supplementary Table 8.xls
