# Supplementary material for: Dichotomy in the Epigenetic Mark Lysine Acetylation is Critical for the Proliferation of Prostate Cancer Cells
Source: Cancers (Basel). 2015 Aug 19;7(3):1622–42. doi: 10.3390/cancers7030854 (PMC4586787; doi:10.3390/cancers7030854)
Supplement: Supplementary File 1 [file cancers-07-00854-s001.zip › cancers-91540-supplementary - final/Supplementary Table 2_AR_Interacting Proteins_Multiple Pathways.xls]

## Sheet: Pathways by AR Interacting 
	Pathways enriched in AR interacting proteins
	Pathway Name	#Gene	EntrezGene	Statistics
	Pathways in cancer	53	51588 2033 836 2308 5894 7157 1050 2113 5881 898 25 595 3725 1387 5925 8554 4193 1499 5728 5336 5296 4790 8503 3320 841 6774 5970 1021 207 7704 1630 7428 5295 6502 354 26060 1956 2885 4088 10401 5335 1398 8031 3091 8453 1869 9063 3065 2932 861 5594 4089 3066	C=326;O=53;E=2.36;R=22.47;rawP=2.81e-55;adjP=2.61e-53
	Chronic myeloid leukemia	26	399694 207 5894 5295 7157 2885 25 4088 595 5925 4193 1398 6464 53358 5296 4790 1869 5781 3065 8503 861 5594 5970 4089 1021 3066	C=73;O=26;E=0.53;R=49.23;rawP=2.42e-37;adjP=1.13e-35
	Prostate cancer	24	2033 207 2308 5894 5295 7157 354 898 1956 2885 1387 595 5925 4193 1499 5728 5296 4790 1869 2932 8503 3320 5594 5970	C=89;O=24;E=0.64;R=37.27;rawP=3.64e-31;adjP=1.13e-29
	Cell cycle	26	2033 993 902 5591 6502 7157 10971 1022 898 983 25 4088 1387 595 5925 4193 5933 1874 1869 2932 3065 994 7533 4089 1021 3066	C=124;O=26;E=0.90;R=28.98;rawP=1.61e-30;adjP=3.74e-29
	Glioma	20	399694 207 5894 5295 7157 1956 2885 595 5335 5925 4193 6464 53358 5728 5296 5336 1869 8503 5594 1021	C=65;O=20;E=0.47;R=42.53;rawP=1.76e-27;adjP=3.27e-26
	Focal adhesion	27	10451 5829 399694 207 5894 5295 7410 2316 857 6714 5881 1956 2885 595 56924 3725 7409 6464 1499 1398 5728 53358 5296 8503 2932 60 5594	C=200;O=27;E=1.45;R=18.66;rawP=3.28e-26;adjP=5.08e-25
	B cell receptor signaling pathway	20	10451 207 5894 5295 7410 695 4067 5881 29760 2885 3725 7409 5296 4790 5336 2932 8503 5970 5594 6850	C=75;O=20;E=0.54;R=36.86;rawP=4.68e-26;adjP=6.22e-25
	ErbB signaling pathway	20	399694 207 5894 5295 6714 1956 2885 56924 27 3725 25 5335 1398 6464 53358 5296 5336 2932 8503 5594	C=87;O=20;E=0.63;R=31.78;rawP=1.28e-24;adjP=1.49e-23
	Neurotrophin signaling pathway	22	399694 207 5894 5295 7157 10971 2885 25 3725 5335 1398 6464 53358 5296 4790 5336 5781 2932 8503 7533 5594 5970	C=127;O=22;E=0.92;R=23.94;rawP=4.78e-24;adjP=4.94e-23
	Pancreatic cancer	18	207 5894 5295 7157 5881 1956 595 4088 5925 5296 4790 1869 8503 5970 5594 6774 1021 4089	C=70;O=18;E=0.51;R=35.54;rawP=2.97e-23;adjP=2.76e-22

## Sheet: KEGG Pathway
	Supplementary Table 2
	Database:KEGG pathway Name:Prostate cancer ID:05215
	C=89; O=24; E=1.37; R=17.53; rawP=1.66e-23; adjP=5.15e-22
	Index	UserID	Value	Gene Symbol	Gene Name	EntrezGene	Ensembl
	1	Q09472	NA	EP300	E1A binding protein p300	2033	ENSG00000100393
	2	P31749	NA	AKT1	v-akt murine thymoma viral oncogene homolog 1	207	ENSG00000142208
	3	Q12778	NA	FOXO1	forkhead box O1	2308	ENSG00000150907
	4	P04049	NA	RAF1	v-raf-1 murine leukemia viral oncogene homolog 1	5894	ENSG00000132155
	5	P27986	NA	PIK3R1	phosphoinositide-3-kinase, regulatory subunit 1 (alpha)	5295	ENSG00000145675
	6	P04637	NA	TP53	tumor protein p53	7157	ENSG00000141510
	7	P07288	NA	KLK3	kallikrein-related peptidase 3	354	ENSG00000142515
	8	P24864	NA	CCNE1	cyclin E1	898	ENSG00000105173
	9	P00533	NA	EGFR	epidermal growth factor receptor	1956	ENSG00000146648
	10	P62993	NA	GRB2	growth factor receptor-bound protein 2	2885	ENSG00000177885
	11	Q92793	NA	CREBBP	CREB binding protein	1387	ENSG00000005339
	12	P24385	NA	CCND1	cyclin D1	595	ENSG00000110092
	13	P06400	NA	RB1	retinoblastoma 1	5925	ENSG00000139687
	14	Q00987	NA	MDM2	Mdm2, p53 E3 ubiquitin protein ligase homolog (mouse)	4193	ENSG00000135679
	15	P35222	NA	CTNNB1	catenin (cadherin-associated protein), beta 1, 88kDa	1499	ENSG00000168036
	16	P60484	NA	PTEN	phosphatase and tensin homolog	5728	ENSG00000171862
	17	O00459	NA	PIK3R2	phosphoinositide-3-kinase, regulatory subunit 2 (beta)	5296	ENSG00000105647
	18	P19838	NA	NFKB1	nuclear factor of kappa light polypeptide gene enhancer in B-cells 1	4790	ENSG00000109320
	19	Q01094	NA	E2F1	E2F transcription factor 1	1869	ENSG00000101412
	20	P49841	NA	GSK3B	glycogen synthase kinase 3 beta	2932	ENSG00000082701
	21	Q92569	NA	PIK3R3	phosphoinositide-3-kinase, regulatory subunit 3 (gamma)	8503	ENSG00000117461
	22	P07900	NA	HSP90AA1	heat shock protein 90kDa alpha (cytosolic), class A member 1	3320	ENSG00000080824
	23	P28482	NA	MAPK1	mitogen-activated protein kinase 1	5594	ENSG00000100030
	24	Q04206	NA	RELA	v-rel reticuloendotheliosis viral oncogene homolog A (avian)	5970	ENSG00000173039
