# Supplementary material for: Dichotomy in the Epigenetic Mark Lysine Acetylation is Critical for the Proliferation of Prostate Cancer Cells
Source: Cancers (Basel). 2015 Aug 19;7(3):1622–42. doi: 10.3390/cancers7030854 (PMC4586787; doi:10.3390/cancers7030854)
Supplement: Supplementary File 1 [file cancers-07-00854-s001.zip › cancers-91540-supplementary - final/Supplementary Table 3_AR_Interacting Proteins.xls]

## Sheet: Lyisne Acetylated AR Interactin
	Supplementary Table 3
	Lysine Acetylated AR interacting proteins
	Molecule Name	Entrez Gene ID
	ACTB	60
	ACTG1	71
	CALR	811
	CASP3	836
	CAV1	857
	CDC37	11140
	CDK1	983
	CDK6	1021
	CEBPA	1050
	COX5B	1329
	CREBBP	1387
	CUL2	8453
	DAP3	7818
	DAXX	1616
	DDB2	1643
	EP300	2033
	ETS1	2113
	FKBP4	2288
	FLNA	2316
	GAPDH	2597
	GNB2L1	10399
	GRAP2	9402
	GRB2	2885
	GSN	2934
	GTF2F1	2962
	GTF2F2	2963
	HDAC1	3065
	HDAC2	3066
	HMGB1	3146
	HMGB2	3148
	HSP90AA1	3320
	HSP90AB1	3326
	IARS	3376
	IDE	3416
	IFI16	3428
	JMJD1C	221037
	KAT5	10524
	KAT7	11143
	KAT2B	8850
	KDM3A	55818
	LCK	3932
	MDN1	23195
	MED1	5469
	MYBBP1A	10514
	NCOA2	10499
	NCOA3	8202
	NCOR1	9611
	NCOR2	9612
	NONO	4841
	PARK7	11315
	PARP1	142
	PHB	5245
	PIAS4	51588
	PIK3R1	5295
	PPP5C	5536
	PRDX1	5052
	PRKDC	5591
	PRPF6	24148
	PSPC1	55269
	PTEN	5728
	PTGES3	10728
	PTPN11	5781
	RANBP9	10048
	RB1	5925
	RELA	5970
	RNASEL	6041
	RNF20	56254
	RNF40	9810
	RUNX1	861
	RUVBL1	8607
	SFPQ	6421
	SH2D1A	4068
	SIN3A	25942
	SLC25A4	291
	SMAD3	4088
	SMAD4	4089
	SMARCA2	6595
	SMARCA4	6597
	SMARCC1	6599
	SUMO1	7341
	TADA3	10474
	TBL1XR1	79718
	TMF1	7110
	TOP1	7150
	TP53	7157
	UBE2I	7329
	VAV1	7409
	WHSC1	7468
	XRCC5	7520
	XRCC6	2547
	YWHAQ	10971
	ZNF318	24149

## Sheet: Interactome Pathways
	Supplementary Table 3
	Enrichment of Lysine Acetylated AR interacting proteins in Reactome Pathways
	ReactomePathway	RatioOfProteinInPathway	NumberOfProteinInPathway	ProteinFromGeneSet	P-value	FDR	HitGenes
	Chromatin modifying enzymes	0.0279	177	18	0	<5.000e-04	TBL1XR1,EP300,RUVBL1,SMARCA2,SMARCA4,TADA3,KDM3A,ACTB,KAT7,KAT2B,CREBBP,WHSC1,KAT5,HDAC2,HDAC1,SMARCC1,NCOR1,NCOR2
	Chromatin organization	0.0279	177	18	0	<5.000e-04	TBL1XR1,EP300,RUVBL1,SMARCA2,SMARCA4,TADA3,KDM3A,ACTB,KAT7,KAT2B,CREBBP,WHSC1,KAT5,HDAC2,HDAC1,SMARCC1,NCOR1,NCOR2
	Attenuation phase	0.0017	11	6	0	<3.333e-04	PTGES3,HSP90AB1,HSP90AA1,EP300,FKBP4,CREBBP
	Transcriptional regulation of white adipocyte differentiation	0.0123	78	10	0	<2.500e-04	TBL1XR1,RELA,EP300,NCOA2,NCOA3,MED1,CEBPA,CREBBP,NCOR1,NCOR2
	HSF1-dependent transactivation	0.0032	20	6	0	<2.000e-04	PTGES3,HSP90AB1,HSP90AA1,EP300,FKBP4,CREBBP
	Developmental Biology	0.0743	471	20	0	<1.667e-04	HSP90AB1,ACTG1,RANBP9,TBL1XR1,CDK1,HSP90AA1,RELA,EP300,NCOA2,NCOA3,MED1,GRB2,ACTB,CEBPA,CREBBP,SMAD4,SMAD3,PTPN11,NCOR1,NCOR2
	Downregulation of SMAD2/3:SMAD4 transcriptional activity	0.0035	22	6	0	<1.429e-04	SMAD4,SMAD3,HDAC1,PARP1,NCOR1,NCOR2
	Cellular responses to stress	0.0309	196	13	0	<1.250e-04	PTGES3,HSP90AB1,PRDX1,CUL2,HSP90AA1,RELA,TP53,CDK6,RB1,EP300,FKBP4,CREBBP,ETS1
	REV-ERBA represses gene expression	0.0038	24	6	0	<1.111e-04	TBL1XR1,EP300,NCOA2,MED1,CREBBP,NCOR1
	NOTCH1 Intracellular Domain Regulates Transcription	0.0063	40	7	0	<1.000e-04	TBL1XR1,EP300,KAT2B,CREBBP,HDAC1,NCOR1,NCOR2
	RORA activates circadian gene expression	0.0039	25	6	0	<9.091e-05	TBL1XR1,EP300,NCOA2,MED1,CREBBP,NCOR1
	Cytosolic sensors of pathogen-associated DNA	0.0103	65	8	0	<8.333e-05	XRCC5,XRCC6,RELA,IFI16,EP300,HMGB1,PRKDC,CREBBP
	Generic Transcription Pathway	0.0232	147	11	0	7.69e-05	TBL1XR1,NCOA2,MED1,KAT2B,CREBBP,SMAD4,SMAD3,HDAC1,PARP1,NCOR1,NCOR2
	Constitutive Signaling by NOTCH1 PEST Domain Mutants	0.0073	46	7	0	6.67e-05	TBL1XR1,EP300,KAT2B,CREBBP,HDAC1,NCOR1,NCOR2
	Constitutive Signaling by NOTCH1 HD+PEST Domain Mutants	0.0073	46	7	0	6.67e-05	TBL1XR1,EP300,KAT2B,CREBBP,HDAC1,NCOR1,NCOR2
	formation of the beta-catenin:TCF transactivating complex	0.0049	31	6	0	6.25e-05	EP300,RUVBL1,SMARCA4,CREBBP,KAT5,HDAC1
	Cellular response to heat stress	0.0057	36	6	0	5.88e-05	PTGES3,HSP90AB1,HSP90AA1,EP300,FKBP4,CREBBP
	BMAL1:CLOCK,NPAS2 activates circadian gene expression	0.0058	37	6	0	5.56e-05	TBL1XR1,EP300,NCOA2,MED1,CREBBP,NCOR1
	Regulation of lipid metabolism by Peroxisome proliferator-activated receptor alpha (PPARalpha)	0.0175	111	9	0	5.26e-05	SIN3A,TBL1XR1,EP300,NCOA2,NCOA3,MED1,CREBBP,NCOR1,NCOR2
	Signaling by NOTCH1	0.0093	59	7	0	7.69e-05	TBL1XR1,EP300,KAT2B,CREBBP,HDAC1,NCOR1,NCOR2
	Signaling by NOTCH1 PEST Domain Mutants in Cancer	0.0093	59	7	0	7.69e-05	TBL1XR1,EP300,KAT2B,CREBBP,HDAC1,NCOR1,NCOR2
	Signaling by NOTCH1 HD+PEST Domain Mutants in Cancer	0.0093	59	7	0	7.69e-05	TBL1XR1,EP300,KAT2B,CREBBP,HDAC1,NCOR1,NCOR2
	Signaling by NOTCH1 HD Domain Mutants in Cancer	0.0093	59	7	0	7.69e-05	TBL1XR1,EP300,KAT2B,CREBBP,HDAC1,NCOR1,NCOR2
	Signaling by NOTCH1 in Cancer	0.0093	59	7	0	7.69e-05	TBL1XR1,EP300,KAT2B,CREBBP,HDAC1,NCOR1,NCOR2
	Signaling by NOTCH1 t(7;9)(NOTCH1:M1580_K2555) Translocation Mutant	0.0093	59	7	0	7.69e-05	TBL1XR1,EP300,KAT2B,CREBBP,HDAC1,NCOR1,NCOR2
	FBXW7 Mutants and NOTCH1 in Cancer	0.0093	59	7	0	7.69e-05	TBL1XR1,EP300,KAT2B,CREBBP,HDAC1,NCOR1,NCOR2
	Processing of DNA ends prior to end rejoining	0.0005	3	3	0	7.41e-05	XRCC5,XRCC6,PRKDC
	Transcriptional activity of SMAD2/SMAD3:SMAD4 heterotrimer	0.0065	41	6	0	7.14e-05	SMAD4,SMAD3,HDAC1,PARP1,NCOR1,NCOR2
	HATs acetylate histones	0.014	89	8	0	6.9e-05	EP300,RUVBL1,TADA3,ACTB,KAT7,KAT2B,CREBBP,KAT5
	Signaling by NOTCH	0.0145	92	8	0	6.67e-05	TBL1XR1,TP53,EP300,KAT2B,CREBBP,HDAC1,NCOR1,NCOR2
	IRF3-mediated induction of type I IFN	0.0019	12	4	0	6.45e-05	XRCC5,XRCC6,IFI16,PRKDC
	CD28 co-stimulation	0.0044	28	5	0	0.000156	LCK,GRAP2,GRB2,PIK3R1,VAV1
	STING mediated induction of host immune responses	0.0022	14	4	0	0.000152	XRCC5,XRCC6,IFI16,PRKDC
	YAP1- and WWTR1 (TAZ)-stimulated gene expression	0.0046	29	5	0	0.000147	TBL1XR1,NCOA2,MED1,KAT2B,CREBBP
	Nonhomologous End-joining (NHEJ)	0.0008	5	3	0	0.000143	XRCC5,XRCC6,PRKDC
	Constitutive Signaling by EGFRvIII	0.0024	15	4	0	0.000139	HSP90AA1,GRB2,CDC37,PIK3R1
	HDACs deacetylate histones	0.0049	31	5	0	0.000135	TBL1XR1,HDAC2,HDAC1,NCOR1,NCOR2
	Circadian Clock	0.0085	54	6	0	0.000184	TBL1XR1,EP300,NCOA2,MED1,CREBBP,NCOR1
	Innate Immune System	0.1046	663	20	0	0.00018	XRCC5,HSP90AB1,XRCC6,PTEN,ACTG1,CDK1,HSP90AA1,RELA,IFI16,EP300,LCK,GRAP2,HMGB1,GRB2,PRKDC,PIK3R1,ACTB,CREBBP,VAV1,PTPN11
	Signaling by ERBB2	0.0245	155	9	0.0001	0.000325	PTEN,CDK1,HSP90AA1,LCK,GRB2,CDC37,PIK3R1,VAV1,PTPN11
	Constitutive Signaling by Ligand-Responsive EGFR Cancer Variants	0.003	19	4	0.0001	0.000317	HSP90AA1,GRB2,CDC37,PIK3R1
	Costimulation by the CD28 family	0.0098	62	6	0.0001	0.000976	LCK,GRAP2,GRB2,PIK3R1,VAV1,PTPN11
	Transcriptional activation of mitochondrial biogenesis	0.0063	40	5	0.0001	0.00119	TBL1XR1,NCOA2,MED1,CREBBP,NCOR1
	Apoptosis induced DNA fragmentation	0.0013	8	3	0.0001	0.00122	CASP3,HMGB1,HMGB2
	Activation of DNA fragmentation factor	0.0013	8	3	0.0001	0.00122	CASP3,HMGB1,HMGB2
	Fatty acid, triacylglycerol, and ketone body metabolism	0.026	165	9	0.0001	0.00122	SIN3A,TBL1XR1,EP300,NCOA2,NCOA3,MED1,CREBBP,NCOR1,NCOR2
	Loss of Function of SMAD2/3 in Cancer	0.011	70	6	0.0002	0.00119	SMAD4,SMAD3,HDAC1,PARP1,NCOR1,NCOR2
	TGFBR2 Kinase Domain Mutants in Cancer	0.011	70	6	0.0002	0.00119	SMAD4,SMAD3,HDAC1,PARP1,NCOR1,NCOR2
	Signaling by TGF-beta Receptor Complex	0.011	70	6	0.0002	0.00119	SMAD4,SMAD3,HDAC1,PARP1,NCOR1,NCOR2
	TGFBR1 KD Mutants in Cancer	0.011	70	6	0.0002	0.00119	SMAD4,SMAD3,HDAC1,PARP1,NCOR1,NCOR2
	TGFBR2 MSI Frameshift Mutants in Cancer	0.011	70	6	0.0002	0.00119	SMAD4,SMAD3,HDAC1,PARP1,NCOR1,NCOR2
	Loss of Function of TGFBR2 in Cancer	0.011	70	6	0.0002	0.00119	SMAD4,SMAD3,HDAC1,PARP1,NCOR1,NCOR2
	TGFBR1 LBD Mutants in Cancer	0.011	70	6	0.0002	0.00119	SMAD4,SMAD3,HDAC1,PARP1,NCOR1,NCOR2
	Loss of Function of SMAD4 in Cancer	0.011	70	6	0.0002	0.00119	SMAD4,SMAD3,HDAC1,PARP1,NCOR1,NCOR2
	SMAD2/3 MH2 Domain Mutants in Cancer	0.011	70	6	0.0002	0.00119	SMAD4,SMAD3,HDAC1,PARP1,NCOR1,NCOR2
	SMAD4 MH2 Domain Mutants in Cancer	0.011	70	6	0.0002	0.00119	SMAD4,SMAD3,HDAC1,PARP1,NCOR1,NCOR2
	Loss of Function of TGFBR1 in Cancer	0.011	70	6	0.0002	0.00119	SMAD4,SMAD3,HDAC1,PARP1,NCOR1,NCOR2
	SMAD2/3 Phosphorylation Motif Mutants in Cancer	0.011	70	6	0.0002	0.00119	SMAD4,SMAD3,HDAC1,PARP1,NCOR1,NCOR2
	Signaling by TGF-beta Receptor Complex in Cancer	0.011	70	6	0.0002	0.00119	SMAD4,SMAD3,HDAC1,PARP1,NCOR1,NCOR2
	Signaling by Ligand-Responsive EGFR Variants in Cancer	0.0275	174	9	0.0002	0.00118	PTEN,CDK1,HSP90AA1,LCK,GRB2,CDC37,PIK3R1,VAV1,PTPN11
	Signaling by EGFRvIII in Cancer	0.0275	174	9	0.0002	0.00118	PTEN,CDK1,HSP90AA1,LCK,GRB2,CDC37,PIK3R1,VAV1,PTPN11
	Signaling by EGFR in Cancer	0.0275	174	9	0.0002	0.00118	PTEN,CDK1,HSP90AA1,LCK,GRB2,CDC37,PIK3R1,VAV1,PTPN11
	Signaling by SCF-KIT	0.0216	137	8	0.0002	0.00118	PTEN,CDK1,LCK,GRAP2,GRB2,PIK3R1,VAV1,PTPN11
	PPARA activates gene expression	0.017	108	7	0.0003	0.00169	TBL1XR1,EP300,NCOA2,NCOA3,MED1,CREBBP,NCOR1
	Mitochondrial biogenesis	0.0077	49	5	0.0003	0.00179	TBL1XR1,NCOA2,MED1,CREBBP,NCOR1
	Pre-NOTCH Transcription and Translation	0.0043	27	4	0.0003	0.00192	TP53,EP300,KAT2B,CREBBP
	Signalling by NGF	0.0431	273	11	0.0003	0.0019	PTEN,CASP3,CDK1,RELA,LCK,GRB2,PIK3R1,VAV1,PTPN11,HDAC2,HDAC1
	Disease	0.2592	1643	33	0.0003	0.00191	XRCC5,HSP90AB1,XRCC6,PTEN,GSN,TBL1XR1,CDK1,HSP90AA1,SLC25A4,EP300,NCOA2,LCK,RUVBL1,SMARCA4,CAV1,GRB2,CALR,CDC37,GAPDH,PIK3R1,KAT2B,CREBBP,SMAD4,SMAD3,KAT5,VAV1,PTPN11,HDAC1,GTF2F1,GTF2F2,PARP1,NCOR1,NCOR2
	Signaling by ERBB4	0.0232	147	8	0.0003	0.00193	PTEN,CDK1,LCK,GRB2,PIK3R1,VAV1,PTPN11,NCOR1
	Factors involved in megakaryocyte development and platelet production	0.0177	112	7	0.0003	0.00201	SIN3A,TP53,EP300,JMJD1C,CREBBP,HDAC2,HDAC1
	Constitutive PI3K/AKT Signaling in Cancer	0.0129	82	6	0.0004	0.00262	PTEN,LCK,GRB2,PIK3R1,VAV1,PTPN11
	CD28 dependent Vav1 pathway	0.0019	12	3	0.0004	0.00251	LCK,GRB2,VAV1
	HSF1 activation	0.0019	12	3	0.0004	0.00251	PTGES3,HSP90AB1,HSP90AA1
	Regulation of signaling by CBL	0.0019	12	3	0.0004	0.00251	GRB2,PIK3R1,VAV1
	DAP12 signaling	0.0248	157	8	0.0005	0.00279	PTEN,CDK1,LCK,GRAP2,GRB2,PIK3R1,VAV1,PTPN11
	Hemostasis	0.0705	447	14	0.0005	0.00301	SIN3A,TP53,FLNA,EP300,LCK,JMJD1C,CAV1,GRB2,PIK3R1,CREBBP,VAV1,PTPN11,HDAC2,HDAC1
	PI3K/AKT Signaling in Cancer	0.0148	94	6	0.0008	0.00422	PTEN,LCK,GRB2,PIK3R1,VAV1,PTPN11
	PI-3K cascade	0.0148	94	6	0.0008	0.00422	PTEN,LCK,GRB2,PIK3R1,VAV1,PTPN11
	PI3K events in ERBB4 signaling	0.0148	94	6	0.0008	0.00422	PTEN,LCK,GRB2,PIK3R1,VAV1,PTPN11
	PIP3 activates AKT signaling	0.0148	94	6	0.0008	0.00422	PTEN,LCK,GRB2,PIK3R1,VAV1,PTPN11
	PI3K events in ERBB2 signaling	0.0148	94	6	0.0008	0.00422	PTEN,LCK,GRB2,PIK3R1,VAV1,PTPN11
	VEGFA-VEGFR2 Pathway	0.015	95	6	0.0008	0.00434	CDK1,HSP90AA1,CAV1,PIK3R1,VAV1,PTPN11
	DAP12 interactions	0.0271	172	8	0.0008	0.00445	PTEN,CDK1,LCK,GRAP2,GRB2,PIK3R1,VAV1,PTPN11
	PI3K/AKT activation	0.0153	97	6	0.0009	0.00483	PTEN,LCK,GRB2,PIK3R1,VAV1,PTPN11
	TCR signaling	0.0103	65	5	0.001	0.00495	PTEN,RELA,LCK,GRAP2,PIK3R1
	GAB1 signalosome	0.0155	98	6	0.001	0.00501	PTEN,LCK,GRB2,PIK3R1,VAV1,PTPN11
	Pre-NOTCH Expression and Processing	0.006	38	4	0.001	0.00514	TP53,EP300,KAT2B,CREBBP
	Activation of gene expression by SREBF (SREBP)	0.0062	39	4	0.0011	0.00561	TBL1XR1,NCOA2,MED1,CREBBP
	Interleukin-3, 5 and GM-CSF signaling	0.0062	39	4	0.0011	0.00561	GRB2,PIK3R1,VAV1,PTPN11
	Signaling by Interleukins	0.0161	102	6	0.0012	0.00584	CDK1,RELA,GRB2,PIK3R1,VAV1,PTPN11
	Tie2 Signaling	0.0028	18	3	0.0012	0.00598	GRB2,PIK3R1,PTPN11
	Signaling by VEGF	0.0163	103	6	0.0012	0.00594	CDK1,HSP90AA1,CAV1,PIK3R1,VAV1,PTPN11
	Downstream signaling of activated FGFR	0.0224	142	7	0.0013	0.00595	PTEN,CDK1,LCK,GRB2,PIK3R1,VAV1,PTPN11
	RMTs methylate histone arginines	0.003	19	3	0.0014	0.00668	SMARCA2,SMARCA4,SMARCC1
	LRR FLII-interacting protein 1 (LRRFIP1) activates type I IFN production	0.0008	5	2	0.0016	0.00731	EP300,CREBBP
	Interleukin-2 signaling	0.0068	43	4	0.0016	0.00724	CDK1,GRB2,PIK3R1,PTPN11
	SOS-mediated signalling	0.0032	20	3	0.0017	0.00738	CDK1,GRB2,PTPN11
	GRB2 events in EGFR signaling	0.0032	20	3	0.0017	0.00738	CDK1,GRB2,PTPN11
	TCF dependent signaling in response to WNT	0.0235	149	7	0.0017	0.00725	EP300,RUVBL1,SMARCA4,CAV1,CREBBP,KAT5,HDAC1
	RNF mutants show enhanced WNT signaling and proliferation	0.0235	149	7	0.0017	0.00725	EP300,RUVBL1,SMARCA4,CAV1,CREBBP,KAT5,HDAC1
	misspliced LRP5 mutants have enhanced beta-catenin-dependent signaling	0.0235	149	7	0.0017	0.00725	EP300,RUVBL1,SMARCA4,CAV1,CREBBP,KAT5,HDAC1
	XAV939 inhibits tankyrase, stabilizing AXIN	0.0235	149	7	0.0017	0.00725	EP300,RUVBL1,SMARCA4,CAV1,CREBBP,KAT5,HDAC1
	GPVI-mediated activation cascade	0.0069	44	4	0.0017	0.0076	LCK,GRB2,PIK3R1,VAV1
	Immune System	0.171	1084	23	0.0019	0.00859	XRCC5,HSP90AB1,RNASEL,XRCC6,PTEN,ACTG1,CDK1,HSP90AA1,RELA,IFI16,EP300,LCK,GRAP2,HMGB1,GRB2,PRKDC,CALR,SUMO1,PIK3R1,ACTB,CREBBP,VAV1,PTPN11
	SHC1 events in EGFR signaling	0.0033	21	3	0.0019	0.00846	CDK1,GRB2,PTPN11
	SHC-mediated signalling	0.0033	21	3	0.0019	0.00846	CDK1,GRB2,PTPN11
	Downstream signal transduction	0.0243	154	7	0.002	0.00884	PTEN,CDK1,LCK,GRB2,PIK3R1,VAV1,PTPN11
	Signaling by FGFR	0.0245	155	7	0.0021	0.00897	PTEN,CDK1,LCK,GRB2,PIK3R1,VAV1,PTPN11
	Double-Strand Break Repair	0.0035	22	3	0.0022	0.00945	XRCC5,XRCC6,PRKDC
	Apoptotic execution phase	0.0074	47	4	0.0022	0.00951	CASP3,GSN,HMGB1,HMGB2
	SUMO is transferred from E1 to E2 (UBE2I, UBC9)	0.0009	6	2	0.0023	0.0095	UBE2I,SUMO1
	p75NTR negatively regulates cell cycle via SC1	0.0009	6	2	0.0023	0.0095	HDAC2,HDAC1
	Uptake and function of diphtheria toxin	0.0009	6	2	0.0023	0.0095	HSP90AB1,HSP90AA1
	Scavenging by Class F Receptors	0.0009	6	2	0.0023	0.0095	HSP90AA1,CALR
	Downstream TCR signaling	0.0076	48	4	0.0024	0.01	PTEN,RELA,LCK,PIK3R1
	VEGFR2 mediated vascular permeability	0.0036	23	3	0.0025	0.0102	HSP90AA1,CAV1,VAV1
	p75 NTR receptor-mediated signalling	0.0131	83	5	0.0028	0.0116	CASP3,RELA,VAV1,HDAC2,HDAC1
	SHC-related events	0.0038	24	3	0.0028	0.0114	CDK1,GRB2,PTPN11
	SHC-related events triggered by IGF1R	0.0038	24	3	0.0028	0.0114	CDK1,GRB2,PTPN11
	Downstream signaling events of B Cell Receptor (BCR)	0.0259	164	7	0.0028	0.0116	PTEN,RELA,LCK,GRB2,PIK3R1,VAV1,PTPN11
	Gene Expression	0.1239	785	18	0.003	0.0121	SIN3A,TBL1XR1,HSP90AA1,PRPF6,NCOA2,MED1,IARS,KAT2B,CREBBP,SMAD4,SMAD3,HDAC2,HDAC1,GTF2F1,GTF2F2,PARP1,NCOR1,NCOR2
	2-LTR circle formation	0.0011	7	2	0.003	0.0121	XRCC5,XRCC6
	eNOS activation	0.0011	7	2	0.003	0.0121	HSP90AA1,CAV1
	Cellular response to hypoxia	0.0039	25	3	0.0031	0.012	CUL2,EP300,CREBBP
	Regulation of Hypoxia-inducible Factor (HIF) by oxygen	0.0039	25	3	0.0031	0.012	CUL2,EP300,CREBBP
	SHC1 events in ERBB4 signaling	0.0039	25	3	0.0031	0.012	CDK1,GRB2,PTPN11
	Regulation of cholesterol biosynthesis by SREBP (SREBF)	0.0082	52	4	0.0031	0.0121	TBL1XR1,NCOA2,MED1,CREBBP
	Signaling by FGFR in disease	0.0263	167	7	0.0031	0.012	PTEN,CDK1,LCK,GRB2,PIK3R1,VAV1,PTPN11
	Signaling by WNT in cancer	0.0268	170	7	0.0035	0.0128	EP300,RUVBL1,SMARCA4,CAV1,CREBBP,KAT5,HDAC1
	Metabolism of lipids and lipoproteins	0.077	488	13	0.0036	0.0132	PTGES3,PTEN,SIN3A,TBL1XR1,EP300,NCOA2,NCOA3,MED1,CAV1,PIK3R1,CREBBP,NCOR1,NCOR2
	Signaling by EGFR	0.0271	172	7	0.0037	0.0133	PTEN,CDK1,LCK,GRB2,PIK3R1,VAV1,PTPN11
	Signaling by Overexpressed Wild-Type EGFR in Cancer	0.0271	172	7	0.0037	0.0133	PTEN,CDK1,LCK,GRB2,PIK3R1,VAV1,PTPN11
	GRB2 events in ERBB2 signaling	0.0043	27	3	0.0038	0.0137	CDK1,GRB2,PTPN11
	Signaling by PDGF	0.0276	175	7	0.0041	0.0143	PTEN,CDK1,LCK,GRB2,PIK3R1,VAV1,PTPN11
	SMAD2/SMAD3:SMAD4 heterotrimer regulates transcription	0.0046	29	3	0.0047	0.016	SMAD4,SMAD3,HDAC1
	SUMOylation	0.0014	9	2	0.005	0.0161	UBE2I,SUMO1
	Regulation of gene expression by Hypoxia-inducible Factor	0.0014	9	2	0.005	0.0161	EP300,CREBBP
	ERK1 activation	0.0014	9	2	0.005	0.0161	CDK1,PTPN11
	Processing and activation of SUMO	0.0014	9	2	0.005	0.0161	UBE2I,SUMO1
	Integration of provirus	0.0014	9	2	0.005	0.0161	XRCC5,XRCC6
	SHC1 events in ERBB2 signaling	0.0047	30	3	0.0052	0.0167	CDK1,GRB2,PTPN11
	Oncogene Induced Senescence	0.0047	30	3	0.0052	0.0167	TP53,CDK6,ETS1
	Orphan transporters	0.0153	97	5	0.0053	0.017	COX5B,TBL1XR1,NCOA2,MED1,CREBBP
	Apoptosis	0.0219	139	6	0.0054	0.0172	CASP3,GSN,TP53,HMGB1,HMGB2,YWHAQ
	Cell surface interactions at the vascular wall	0.0155	98	5	0.0056	0.0176	LCK,CAV1,GRB2,PIK3R1,PTPN11
	GP1b-IX-V activation signalling	0.0016	10	2	0.0061	0.0191	FLNA,PIK3R1
	NGF signalling via TRKA from the plasma membrane	0.0303	192	7	0.0067	0.021	PTEN,CDK1,LCK,GRB2,PIK3R1,VAV1,PTPN11
	Signalling to RAS	0.0052	33	3	0.0067	0.0209	CDK1,GRB2,PTPN11
	NICD traffics to nucleus	0.0017	11	2	0.0073	0.0221	KAT2B,CREBBP
	ERK activation	0.0017	11	2	0.0073	0.0221	CDK1,PTPN11
	Formation of Senescence-Associated Heterochromatin Foci (SAHF)	0.0017	11	2	0.0073	0.0221	TP53,RB1
	CTLA4 inhibitory signaling	0.0017	11	2	0.0073	0.0221	LCK,PTPN11
	Notch-HLH transcription pathway	0.0017	11	2	0.0073	0.0221	KAT2B,CREBBP
	Programmed Cell Death	0.0235	149	6	0.0075	0.0226	CASP3,GSN,TP53,HMGB1,HMGB2,YWHAQ
	Intrinsic Pathway for Apoptosis	0.0057	36	3	0.0085	0.0258	CASP3,TP53,YWHAQ
	Signal regulatory protein (SIRP) family interactions	0.0019	12	2	0.0086	0.0257	GRB2,PTPN11
	PECAM1 interactions	0.0019	12	2	0.0086	0.0257	LCK,PTPN11
	Caspase-mediated cleavage of cytoskeletal proteins	0.0019	12	2	0.0086	0.0257	CASP3,GSN
	TRAF6 Mediated Induction of proinflammatory cytokines	0.011	70	4	0.0089	0.0261	CDK1,RELA,HMGB1,PTPN11
	Signaling by Activin	0.0021	13	2	0.01	0.0288	SMAD4,SMAD3
	DEx/H-box helicases activate type I IFN and inflammatory cytokines production	0.0021	13	2	0.01	0.0288	RELA,HMGB1
	Fc epsilon receptor (FCERI) signaling	0.0506	321	9	0.0113	0.0321	PTEN,CDK1,RELA,LCK,GRAP2,GRB2,PIK3R1,VAV1,PTPN11
	Condensation of Prophase Chromosomes	0.0022	14	2	0.0116	0.0317	CDK1,RB1
	TRAF3-dependent IRF activation pathway	0.0022	14	2	0.0116	0.0317	EP300,CREBBP
	Regulation of IFNG signaling	0.0022	14	2	0.0116	0.0317	SUMO1,PTPN11
	Early Phase of HIV Life Cycle	0.0022	14	2	0.0116	0.0317	XRCC5,XRCC6
	RIG-I/MDA5 mediated induction of IFN-alpha/beta pathways	0.012	76	4	0.0117	0.032	RELA,EP300,HMGB1,CREBBP
	mRNA Splicing - Minor Pathway	0.0066	42	3	0.0128	0.0358	PRPF6,GTF2F1,GTF2F2
	Toll Like Receptor 5 (TLR5) Cascade	0.0125	79	4	0.0133	0.0365	CDK1,RELA,HMGB1,PTPN11
	Toll Like Receptor 10 (TLR10) Cascade	0.0125	79	4	0.0133	0.0365	CDK1,RELA,HMGB1,PTPN11
	MyD88 cascade initiated on plasma membrane	0.0125	79	4	0.0133	0.0365	CDK1,RELA,HMGB1,PTPN11
	Signaling by Wnt	0.0347	220	7	0.0134	0.0366	EP300,RUVBL1,SMARCA4,CAV1,CREBBP,KAT5,HDAC1
	Cellular Senescence	0.0192	122	5	0.0135	0.0365	RELA,TP53,CDK6,RB1,ETS1
	RNA Polymerase I Transcription Initiation	0.0068	43	3	0.0136	0.0367	KAT2B,HDAC2,HDAC1
	Signalling to ERKs	0.0068	43	3	0.0136	0.0367	CDK1,GRB2,PTPN11
	FRS2-mediated cascade	0.0068	43	3	0.0136	0.0367	CDK1,GRB2,PTPN11
	TRAF6 mediated induction of NFkB and MAP kinases upon TLR7/8 or 9 activation	0.0126	80	4	0.0139	0.0373	CDK1,RELA,HMGB1,PTPN11
	Cytokine Signaling in Immune system	0.0439	278	8	0.0146	0.0396	RNASEL,CDK1,RELA,GRB2,SUMO1,PIK3R1,VAV1,PTPN11
	Regulation of KIT signaling	0.0025	16	2	0.0149	0.0391	LCK,GRB2
	RAF/MAP kinase cascade	0.0025	16	2	0.0149	0.0391	CDK1,PTPN11
	Signaling by FGFR1 fusion mutants	0.0025	16	2	0.0149	0.0391	GRB2,PIK3R1
	Spry regulation of FGF signaling	0.0025	16	2	0.0149	0.0391	GRB2,PTPN11
	Sema3A PAK dependent Axon repulsion	0.0025	16	2	0.0149	0.0391	HSP90AB1,HSP90AA1
	MyD88 dependent cascade initiated on endosome	0.0129	82	4	0.015	0.0395	CDK1,RELA,HMGB1,PTPN11
	Toll Like Receptor 7/8 (TLR7/8) Cascade	0.0129	82	4	0.015	0.0395	CDK1,RELA,HMGB1,PTPN11
	Fcgamma receptor (FCGR) dependent phagocytosis	0.0357	226	7	0.0153	0.0403	HSP90AB1,ACTG1,HSP90AA1,GRB2,PIK3R1,ACTB,VAV1
	IRS-mediated signalling	0.0133	84	4	0.0163	0.0433	CDK1,GRB2,PIK3R1,PTPN11
	eNOS activation and regulation	0.0027	17	2	0.0167	0.0433	HSP90AA1,CAV1
	Metabolism of nitric oxide	0.0027	17	2	0.0167	0.0433	HSP90AA1,CAV1
	CD28 dependent PI3K/Akt signaling	0.0027	17	2	0.0167	0.0433	LCK,PIK3R1
	Toll Like Receptor 9 (TLR9) Cascade	0.0136	86	4	0.0176	0.0456	CDK1,RELA,HMGB1,PTPN11
	NoRC negatively regulates rRNA expression	0.0076	48	3	0.0182	0.0471	SIN3A,HDAC2,HDAC1
	IRS-related events	0.0137	87	4	0.0183	0.0468	CDK1,GRB2,PIK3R1,PTPN11
	IRS-related events triggered by IGF1R	0.0139	88	4	0.019	0.0486	CDK1,GRB2,PIK3R1,PTPN11
	RNA Polymerase I Promoter Clearance	0.0077	49	3	0.0192	0.0488	KAT2B,HDAC2,HDAC1
	Toll Like Receptor TLR6:TLR2 Cascade	0.014	89	4	0.0197	0.0492	CDK1,RELA,HMGB1,PTPN11
	MyD88:Mal cascade initiated on plasma membrane	0.014	89	4	0.0197	0.0492	CDK1,RELA,HMGB1,PTPN11
	Toll Like Receptor 2 (TLR2) Cascade	0.014	89	4	0.0197	0.0492	CDK1,RELA,HMGB1,PTPN11
	Toll Like Receptor TLR1:TLR2 Cascade	0.014	89	4	0.0197	0.0492	CDK1,RELA,HMGB1,PTPN11
	Axon guidance	0.0465	295	8	0.0201	0.0502	HSP90AB1,ACTG1,RANBP9,CDK1,HSP90AA1,GRB2,ACTB,PTPN11
	Signaling by NODAL	0.003	19	2	0.0205	0.0512	SMAD4,SMAD3
	Signaling by Type 1 Insulin-like Growth Factor 1 Receptor (IGF1R)	0.0144	91	4	0.0211	0.0532	CDK1,GRB2,PIK3R1,PTPN11
	Insulin receptor signalling cascade	0.0144	91	4	0.0211	0.0532	CDK1,GRB2,PIK3R1,PTPN11
	IGF1R signaling cascade	0.0144	91	4	0.0211	0.0532	CDK1,GRB2,PIK3R1,PTPN11
	Negative epigenetic regulation of rRNA expression	0.008	51	3	0.0213	0.053	SIN3A,HDAC2,HDAC1
	RNA Polymerase I Transcription	0.008	51	3	0.0213	0.053	KAT2B,HDAC2,HDAC1
	Toll Like Receptor 3 (TLR3) Cascade	0.0145	92	4	0.0219	0.0542	CDK1,RELA,HMGB1,PTPN11
	MyD88-independent cascade	0.0145	92	4	0.0219	0.0542	CDK1,RELA,HMGB1,PTPN11
	TRIF-mediated TLR3/TLR4 signaling	0.0145	92	4	0.0219	0.0542	CDK1,RELA,HMGB1,PTPN11
	G0 and Early G1	0.0033	21	2	0.0247	0.0627	CDK1,HDAC1
	Signalling to p38 via RIT and RIN	0.0033	21	2	0.0247	0.0627	CDK1,PTPN11
	RIP-mediated NFkB activation via ZBP1	0.0033	21	2	0.0247	0.0627	RELA,HMGB1
	Organelle biogenesis and maintenance	0.0488	309	8	0.0256	0.0651	TBL1XR1,CDK1,HSP90AA1,NCOA2,MED1,CREBBP,NCOR1,DAP3
	ARMS-mediated activation	0.0035	22	2	0.0269	0.0682	CDK1,PTPN11
	Abortive elongation of HIV-1 transcript in the absence of Tat	0.0036	23	2	0.0292	0.0731	GTF2F1,GTF2F2
	Activation of BH3-only proteins	0.0036	23	2	0.0292	0.0731	TP53,YWHAQ
	Frs2-mediated activation	0.0038	24	2	0.0316	0.0787	CDK1,PTPN11
	TRAF6 mediated NF-kB activation	0.0038	24	2	0.0316	0.0787	RELA,HMGB1
	Regulation of actin dynamics for phagocytic cup formation	0.0327	207	6	0.0322	0.0802	HSP90AB1,ACTG1,HSP90AA1,GRB2,ACTB,VAV1
	Vpr-mediated induction of apoptosis by mitochondrial outer membrane permeabilization	0.0005	3	1	0.034	0.0842	SLC25A4
	Phosphorylation of proteins involved in the G2/M transition by Cyclin A:Cdc2 complexes	0.0005	3	1	0.034	0.0842	CDK1
	Signaling by Leptin	0.0039	25	2	0.034	0.0834	CDK1,PTPN11
	ZBP1(DAI) mediated induction of type I IFNs	0.0039	25	2	0.034	0.0834	RELA,HMGB1
	Activated TLR4 signalling	0.017	108	4	0.0363	0.0896	CDK1,RELA,HMGB1,PTPN11
	Prolonged ERK activation events	0.0041	26	2	0.0365	0.0888	CDK1,PTPN11
	TAK1 activates NFkB by phosphorylation and activation of IKKs complex	0.0041	26	2	0.0365	0.0888	RELA,HMGB1
	RNA Pol II CTD phosphorylation and interaction with CE	0.0041	26	2	0.0365	0.0888	GTF2F1,GTF2F2
	Interleukin receptor SHC signaling	0.0041	26	2	0.0365	0.0888	GRB2,PIK3R1
	DNA Damage/Telomere Stress Induced Senescence	0.0041	26	2	0.0365	0.0888	TP53,RB1
	Uptake and actions of bacterial toxins	0.0043	27	2	0.0391	0.0952	HSP90AB1,HSP90AA1
	Signaling by FGFR1 mutants	0.0043	27	2	0.0391	0.0952	GRB2,PIK3R1
	NCAM signaling for neurite out-growth	0.0103	65	3	0.0395	0.0962	CDK1,GRB2,PTPN11
	DNA Repair	0.0175	111	4	0.0395	0.0958	XRCC5,XRCC6,DDB2,PRKDC
	HIV Infection	0.0344	218	6	0.0398	0.0956	XRCC5,XRCC6,SLC25A4,LCK,GTF2F1,GTF2F2
	E2F mediated regulation of DNA replication	0.0044	28	2	0.0417	0.0994	CDK1,RB1
	mRNA Capping	0.0044	28	2	0.0417	0.0994	GTF2F1,GTF2F2
	Cell-Cell communication	0.0178	113	4	0.0417	0.0989	FLNA,GRB2,PIK3R1,PTPN11
	Toll Like Receptor 4 (TLR4) Cascade	0.018	114	4	0.0429	0.103	CDK1,RELA,HMGB1,PTPN11
	Signaling by Insulin receptor	0.0181	115	4	0.044	0.105	CDK1,GRB2,PIK3R1,PTPN11
	PI3K Cascade	0.0107	68	3	0.0441	0.104	GRB2,PIK3R1,PTPN11
	Epigenetic regulation of gene expression	0.0107	68	3	0.0441	0.104	SIN3A,HDAC2,HDAC1
	G beta:gamma signalling through PI3Kgamma	0.0046	29	2	0.0444	0.104	GRB2,PIK3R1
	Phosphorylation of proteins involved in G1/S transition by active Cyclin E:Cdk2 complexes	0.0006	4	1	0.045	0.105	RB1
	Activation of NOXA and translocation to mitochondria	0.0006	4	1	0.045	0.105	TP53
	Activation of PUMA and translocation to mitochondria	0.0006	4	1	0.045	0.105	TP53
	G1 Phase	0.0047	30	2	0.0472	0.108	CDK6,RB1
	Pausing and recovery of Tat-mediated HIV elongation	0.0047	30	2	0.0472	0.108	GTF2F1,GTF2F2
	Tat-mediated HIV elongation arrest and recovery	0.0047	30	2	0.0472	0.108	GTF2F1,GTF2F2
	PD-1 signaling	0.0047	30	2	0.0472	0.108	LCK,PTPN11
	Cyclin D associated events in G1	0.0047	30	2	0.0472	0.108	CDK6,RB1
	Elongation arrest and recovery	0.0049	31	2	0.05	0.112	GTF2F1,GTF2F2
	VEGFR2 mediated cell proliferation	0.0049	31	2	0.05	0.112	CDK1,PTPN11
	Synthesis of PIPs at the plasma membrane	0.0049	31	2	0.05	0.112	PTEN,PIK3R1
	HIV elongation arrest and recovery	0.0049	31	2	0.05	0.112	GTF2F1,GTF2F2
	Pausing and recovery of HIV elongation	0.0049	31	2	0.05	0.112	GTF2F1,GTF2F2
	TGF-beta receptor signaling activates SMADs	0.005	32	2	0.0529	0.118	SMAD4,SMAD3
	TRAF6 mediated IRF7 activation	0.005	32	2	0.0529	0.118	EP300,CREBBP
	Formation of the Early Elongation Complex	0.005	32	2	0.0529	0.118	GTF2F1,GTF2F2
	Formation of the HIV-1 Early Elongation Complex	0.005	32	2	0.0529	0.118	GTF2F1,GTF2F2
	G-protein beta:gamma signalling	0.005	32	2	0.0529	0.118	GRB2,PIK3R1
	Transcription	0.0279	177	5	0.0536	0.118	KAT2B,HDAC2,HDAC1,GTF2F1,GTF2F2
	SUMO is conjugated to E1 (UBA2:SAE1)	0.0008	5	1	0.056	0.121	SUMO1
	Chk1/Chk2(Cds1) mediated inactivation of Cyclin B:Cdk1 complex	0.0008	5	1	0.056	0.121	CDK1
	SMAC binds to IAPs	0.0008	5	1	0.056	0.121	CASP3
	NOSTRIN mediated eNOS trafficking	0.0008	5	1	0.056	0.121	CAV1
	Cytochrome c-mediated apoptotic response	0.0008	5	1	0.056	0.121	CASP3
	SMAC-mediated dissociation of IAP:caspase complexes	0.0008	5	1	0.056	0.121	CASP3
	G2/M DNA replication checkpoint	0.0008	5	1	0.056	0.121	CDK1
	Cyclin B2 mediated events	0.0008	5	1	0.056	0.121	CDK1
	Activation of caspases through apoptosome-mediated cleavage	0.0008	5	1	0.056	0.121	CASP3
	SMAC-mediated apoptotic response	0.0008	5	1	0.056	0.121	CASP3
	Mitotic G1-G1/S phases	0.0199	126	4	0.0578	0.124	CDK1,CDK6,RB1,HDAC1
	Toll-Like Receptors Cascades	0.0208	132	4	0.0662	0.146	CDK1,RELA,HMGB1,PTPN11
	Phosphorylation of Emi1	0.0009	6	1	0.0668	0.142	CDK1
	NADE modulates death signalling	0.0009	6	1	0.0668	0.142	CASP3
	Negative regulation of the PI3K/AKT network	0.0009	6	1	0.0668	0.142	PTEN
	Interleukin-1 processing	0.0009	6	1	0.0668	0.142	RELA
	Activation of NIMA Kinases NEK9, NEK6, NEK7	0.0009	6	1	0.0668	0.142	CDK1
	SUMO is proteolytically processed	0.0009	6	1	0.0668	0.142	SUMO1
	MASTL Facilitates Mitotic Progression	0.0009	6	1	0.0668	0.142	CDK1
	Telomere Extension By Telomerase	0.0009	6	1	0.0668	0.142	RUVBL1
	Nuclear signaling by ERBB4	0.0058	37	2	0.0682	0.145	PTPN11,NCOR1
	Influenza Life Cycle	0.0213	135	4	0.0707	0.152	HSP90AA1,CALR,GTF2F1,GTF2F2
	Generation of second messenger molecules	0.006	38	2	0.0715	0.153	LCK,GRAP2
	Apoptotic cleavage of cellular proteins	0.006	38	2	0.0715	0.153	CASP3,GSN
	Signal Transduction	0.2974	1885	28	0.0715	0.152	PTEN,CASP3,TBL1XR1,CDK1,HSP90AA1,RELA,TP53,EP300,LCK,RUVBL1,GRAP2,SMARCA4,CAV1,GRB2,CDC37,PIK3R1,KAT2B,CREBBP,SMAD4,SMAD3,KAT5,VAV1,PTPN11,HDAC2,HDAC1,PARP1,NCOR1,NCOR2
	Role of LAT2/NTAL/LAB on calcium mobilization	0.0401	254	6	0.0725	0.154	PTEN,LCK,GRB2,PIK3R1,VAV1,PTPN11
	HIV Life Cycle	0.0216	137	4	0.0737	0.157	XRCC5,XRCC6,GTF2F1,GTF2F2
	FCERI mediated MAPK activation	0.0308	195	5	0.0745	0.159	CDK1,GRAP2,GRB2,VAV1,PTPN11
	Signaling by the B Cell Receptor (BCR)	0.0506	321	7	0.0763	0.163	PTEN,RELA,LCK,GRB2,PIK3R1,VAV1,PTPN11
	Platelet activation, signaling and aggregation	0.0311	197	5	0.077	0.165	FLNA,LCK,GRB2,PIK3R1,VAV1
	Apoptotic factor-mediated response	0.0011	7	1	0.0775	0.166	CASP3
	EPHB-mediated forward signaling	0.0063	40	2	0.078	0.165	ACTG1,ACTB
	Negative regulation of FGFR signaling	0.0063	40	2	0.078	0.165	GRB2,PTPN11
	Influenza Infection	0.0221	140	4	0.0784	0.165	HSP90AA1,CALR,GTF2F1,GTF2F2
	RNA Polymerase I, RNA Polymerase III, and Mitochondrial Transcription	0.0137	87	3	0.0794	0.168	KAT2B,HDAC2,HDAC1
	Viral Messenger RNA Synthesis	0.0065	41	2	0.0814	0.17	GTF2F1,GTF2F2
	Formation of HIV-1 elongation complex containing HIV-1 Tat	0.0065	41	2	0.0814	0.17	GTF2F1,GTF2F2
	HIV Transcription Elongation	0.0065	41	2	0.0814	0.17	GTF2F1,GTF2F2
	Tat-mediated elongation of the HIV-1 transcript	0.0065	41	2	0.0814	0.17	GTF2F1,GTF2F2
	EPH-Ephrin signaling	0.0139	88	3	0.0815	0.17	ACTG1,HSP90AA1,ACTB
	Formation of HIV elongation complex in the absence of HIV Tat	0.0066	42	2	0.0848	0.177	GTF2F1,GTF2F2
	Signaling by FGFR mutants	0.0066	42	2	0.0848	0.177	GRB2,PIK3R1
	RNA Polymerase II Transcription Elongation	0.0066	42	2	0.0848	0.177	GTF2F1,GTF2F2
	Formation of RNA Pol II elongation complex	0.0066	42	2	0.0848	0.177	GTF2F1,GTF2F2
	Inhibition of replication initiation of damaged DNA by RB1/E2F1	0.0013	8	1	0.0881	0.181	RB1
	Platelet sensitization by LDL	0.0013	8	1	0.0881	0.181	PTPN11
	Nef and signal transduction	0.0013	8	1	0.0881	0.181	LCK
	Role of DCC in regulating apoptosis	0.0013	8	1	0.0881	0.181	CASP3
	ERK2 activation	0.0013	8	1	0.0881	0.181	PTPN11
	repression of WNT target genes	0.0013	8	1	0.0881	0.181	HDAC1
	HIV Transcription Initiation	0.0068	43	2	0.0883	0.178	GTF2F1,GTF2F2
	RNA Polymerase II Promoter Escape	0.0068	43	2	0.0883	0.178	GTF2F1,GTF2F2
	RNA Polymerase II Transcription Initiation And Promoter Clearance	0.0068	43	2	0.0883	0.178	GTF2F1,GTF2F2
	RNA Polymerase II HIV Promoter Escape	0.0068	43	2	0.0883	0.178	GTF2F1,GTF2F2
	RNA Polymerase II Transcription Pre-Initiation And Promoter Opening	0.0068	43	2	0.0883	0.178	GTF2F1,GTF2F2
	RNA Polymerase II Transcription Initiation	0.0068	43	2	0.0883	0.178	GTF2F1,GTF2F2
	Cell Cycle	0.0746	473	9	0.093	0.19	CDK1,HSP90AA1,TP53,UBE2I,CDK6,RB1,EP300,RUVBL1,HDAC1
	EGFR Transactivation by Gastrin	0.0014	9	1	0.0985	0.198	GRB2
	Depolymerisation of the Nuclear Lamina	0.0014	9	1	0.0985	0.198	CDK1
	G2/M DNA damage checkpoint	0.0014	9	1	0.0985	0.198	CDK1
	Nef Mediated CD4 Down-regulation	0.0014	9	1	0.0985	0.198	LCK
	Folding of actin by CCT/TriC	0.0014	9	1	0.0985	0.198	ACTB
	Synthesis of bile acids and bile salts via 27-hydroxycholesterol	0.0014	9	1	0.0985	0.198	NCOA2
	PI Metabolism	0.0073	46	2	0.0988	0.199	PTEN,PIK3R1
	Tetrahydrobiopterin (BH4) synthesis, recycling, salvage and regulation	0.0016	10	1	0.1089	0.217	HSP90AA1
	Interleukin-6 signaling	0.0016	10	1	0.1089	0.217	PTPN11
	Regulated proteolysis of p75NTR	0.0016	10	1	0.1089	0.217	RELA
	Netrin mediated repulsion signals	0.0016	10	1	0.1089	0.217	PTPN11
	Calnexin/calreticulin cycle	0.0016	10	1	0.1089	0.217	CALR
	E2F-enabled inhibition of pre-replication complex formation	0.0016	10	1	0.1089	0.217	CDK1
	ATF6-alpha activates chaperone genes	0.0016	10	1	0.1089	0.217	CALR
	Senescence-Associated Secretory Phenotype (SASP)	0.0079	50	2	0.1135	0.227	RELA,CDK6
	MAP kinase activation in TLR cascade	0.008	51	2	0.1172	0.236	CDK1,PTPN11
	Synthesis of Prostaglandins (PG) and Thromboxanes (TX)	0.0017	11	1	0.1191	0.236	PTGES3
	Golgi Cisternae Pericentriolar Stack Reorganization	0.0017	11	1	0.1191	0.236	CDK1
	Condensation of Prometaphase Chromosomes	0.0017	11	1	0.1191	0.236	CDK1
	NOTCH2 intracellular domain regulates transcription	0.0017	11	1	0.1191	0.236	EP300
	Apoptotic cleavage of cell adhesion proteins	0.0017	11	1	0.1191	0.236	CASP3
	Recruitment of NuMA to mitotic centrosomes	0.0017	11	1	0.1191	0.236	CDK1
	Hormone-sensitive lipase (HSL)-mediated triacylglycerol hydrolysis	0.0019	12	1	0.1292	0.254	CAV1
	ATF6-alpha activates chaperones	0.0019	12	1	0.1292	0.254	CALR
	The NLRP3 inflammasome	0.0019	12	1	0.1292	0.254	HSP90AB1
	N-glycan trimming in the ER and Calnexin/Calreticulin cycle	0.0019	12	1	0.1292	0.254	CALR
	G2/M Transition	0.0172	109	3	0.1313	0.257	CDK1,HSP90AA1,EP300
	Mitotic G2-G2/M phases	0.0175	111	3	0.1365	0.266	CDK1,HSP90AA1,EP300
	NF-kB is activated and signals survival	0.0021	13	1	0.1392	0.266	RELA
	Advanced glycosylation endproduct receptor signaling	0.0021	13	1	0.1392	0.266	HMGB1
	Signal attenuation	0.0021	13	1	0.1392	0.266	GRB2
	Activation of BAD and translocation to mitochondria	0.0021	13	1	0.1392	0.266	YWHAQ
	Recycling of bile acids and salts	0.0021	13	1	0.1392	0.266	NCOA2
	G alpha (12/13) signalling events	0.009	57	2	0.1403	0.267	PIK3R1,VAV1
	mRNA Splicing	0.018	114	3	0.1444	0.273	PRPF6,GTF2F1,GTF2F2
	mRNA Splicing - Major Pathway	0.018	114	3	0.1444	0.273	PRPF6,GTF2F1,GTF2F2
	Cell death signalling via NRAGE, NRIF and NADE	0.0096	61	2	0.1562	0.292	CASP3,VAV1
	GRB2:SOS provides linkage to MAPK signaling for Integrins	0.0024	15	1	0.1588	0.294	GRB2
	Prolactin receptor signaling	0.0024	15	1	0.1588	0.294	PTPN11
	G1/S-Specific Transcription	0.0024	15	1	0.1588	0.294	CDK1
	RNA Polymerase II Pre-transcription Events	0.0098	62	2	0.1602	0.295	GTF2F1,GTF2F2
	Loss of Nlp from mitotic centrosomes	0.0098	62	2	0.1602	0.295	CDK1,HSP90AA1
	Loss of proteins required for interphase microtubule organizationÂ from the centrosome	0.0098	62	2	0.1602	0.295	CDK1,HSP90AA1
	Oxidative Stress Induced Senescence	0.0101	64	2	0.1683	0.305	TP53,CDK6
	Mitotic Prophase	0.0101	64	2	0.1683	0.305	CDK1,RB1
	Transcription of the HIV genome	0.0101	64	2	0.1683	0.305	GTF2F1,GTF2F2
	Cell-extracellular matrix interactions	0.0025	16	1	0.1685	0.302	FLNA
	Synthesis of bile acids and bile salts via 7alpha-hydroxycholesterol	0.0025	16	1	0.1685	0.302	NCOA2
	Polo-like kinase mediated events	0.0025	16	1	0.1685	0.302	EP300
	p75NTR signals via NF-kB	0.0025	16	1	0.1685	0.302	RELA
	Semaphorin interactions	0.0103	65	2	0.1724	0.309	HSP90AB1,HSP90AA1
	Inflammasomes	0.0027	17	1	0.178	0.315	HSP90AB1
	Cyclin A/B1 associated events during G2/M transition	0.0027	17	1	0.178	0.315	CDK1
	Synthesis of bile acids and bile salts	0.0027	17	1	0.178	0.315	NCOA2
	Phosphorylation of the APC/C	0.0027	17	1	0.178	0.315	CDK1
	Influenza Viral RNA Transcription and Replication	0.02	127	3	0.1805	0.319	HSP90AA1,GTF2F1,GTF2F2
	Interferon alpha/beta signaling	0.0106	67	2	0.1806	0.318	RNASEL,PTPN11
	Gastrin-CREB signalling pathway via PKC and MAPK	0.0306	194	4	0.1851	0.325	CDK1,GRB2,PIK3R1,PTPN11
	Oxygen-dependent proline hydroxylation of Hypoxia-inducible Factor Alpha	0.0028	18	1	0.1875	0.327	CUL2
	Activation of IRF3/IRF7 mediated by TBK1/IKK epsilon	0.0028	18	1	0.1875	0.327	PTPN11
	Centrosome maturation	0.011	70	2	0.1931	0.336	CDK1,HSP90AA1
	Recruitment of mitotic centrosome proteins and complexes	0.011	70	2	0.1931	0.336	CDK1,HSP90AA1
	Scavenging by Class A Receptors	0.003	19	1	0.1968	0.341	CALR
	Interferon gamma signaling	0.0114	72	2	0.2014	0.348	SUMO1,PTPN11
	Endogenous sterols	0.0032	20	1	0.206	0.351	NCOA2
	Signaling by Hippo	0.0032	20	1	0.206	0.351	CASP3
	Formation of incision complex in GG-NER	0.0032	20	1	0.206	0.351	DDB2
	Dual incision reaction in GG-NER	0.0032	20	1	0.206	0.351	DDB2
	HDMs demethylate histones	0.0032	20	1	0.206	0.351	KDM3A
	APC/C:Cdc20 mediated degradation of Cyclin B	0.0033	21	1	0.2152	0.364	CDK1
	Nef-mediates down modulation of cell surface receptors by recruiting them to clathrin adapters	0.0033	21	1	0.2152	0.364	LCK
	Nephrin interactions	0.0035	22	1	0.2242	0.374	PIK3R1
	disassembly of the destruction complex and recruitment of AXIN to the membrane	0.0035	22	1	0.2242	0.374	CAV1
	Adaptive Immune System	0.0923	585	9	0.2295	0.38	PTEN,RELA,LCK,GRAP2,GRB2,CALR,PIK3R1,VAV1,PTPN11
	Antigen Presentation: Folding, assembly and peptide loading of class I MHC	0.0036	23	1	0.2331	0.381	CALR
	Signaling by BMP	0.0036	23	1	0.2331	0.381	SMAD4
	Glycolysis	0.0036	23	1	0.2331	0.381	GAPDH
	Processing of Capped Intron-Containing Pre-mRNA	0.0229	145	3	0.2339	0.382	PRPF6,GTF2F1,GTF2F2
	Regulation of PLK1 Activity at G2/M Transition	0.0126	80	2	0.2352	0.382	CDK1,HSP90AA1
	Cytosolic tRNA aminoacylation	0.0038	24	1	0.2419	0.388	IARS
	Synthesis of IP3 and IP4 in the cytosol	0.0038	24	1	0.2419	0.388	PTEN
	Regulation of IFNA signaling	0.0039	25	1	0.2506	0.391	PTPN11
	Translocation of ZAP-70 to Immunological synapse	0.0039	25	1	0.2506	0.391	LCK
	Detoxification of Reactive Oxygen Species	0.0039	25	1	0.2506	0.391	PRDX1
	Bile acid and bile salt metabolism	0.0039	25	1	0.2506	0.391	NCOA2
	Basigin interactions	0.0039	25	1	0.2506	0.391	CAV1
	Extrinsic Pathway	0.0039	25	1	0.2506	0.391	CASP3
	Downregulation of TGF-beta receptor signaling	0.0041	26	1	0.2592	0.397	SMAD3
	Amyloids	0.0041	26	1	0.2592	0.397	GSN
	EGFR downregulation	0.0041	26	1	0.2592	0.397	GRB2
	Prefoldin mediated transfer of substrate to CCT/TriC	0.0041	26	1	0.2592	0.397	ACTB
	Cooperation of Prefoldin and TriC/CCT in actin and tubulin folding	0.0043	27	1	0.2678	0.401	ACTB
	PKMTs methylate histone lysines	0.0043	27	1	0.2678	0.401	WHSC1
	Integrin alphaIIb beta3 signaling	0.0043	27	1	0.2678	0.401	GRB2
	Phosphorylation of CD3 and TCR zeta chains	0.0043	27	1	0.2678	0.401	LCK
	Anchoring of the basal body to the plasma membrane	0.014	89	2	0.2735	0.407	CDK1,HSP90AA1
	Signaling by NOTCH2	0.0044	28	1	0.2762	0.405	EP300
	The role of Nef in HIV-1 replication and disease pathogenesis	0.0044	28	1	0.2762	0.405	LCK
	Chaperonin-mediated protein folding	0.0044	28	1	0.2762	0.405	ACTB
	PIWI-interacting RNA (piRNA) biogenesis	0.0044	28	1	0.2762	0.405	HSP90AA1
	Nucleosome assembly	0.0046	29	1	0.2845	0.41	RUVBL1
	Extension of Telomeres	0.0046	29	1	0.2845	0.41	RUVBL1
	Deposition of new CENPA-containing nucleosomes at the centromere	0.0046	29	1	0.2845	0.41	RUVBL1
	SHC-mediated cascade	0.0046	29	1	0.2845	0.41	GRB2
	Antigen activates B Cell Receptor (BCR) leading to generation of second messengers	0.0257	163	3	0.2897	0.415	GRB2,PIK3R1,VAV1
	Gluconeogenesis	0.0047	30	1	0.2927	0.416	GAPDH
	deactivation of the beta-catenin transactivating complex	0.0049	31	1	0.3009	0.424	HDAC1
	Cell Cycle, Mitotic	0.0622	394	6	0.3009	0.423	CDK1,HSP90AA1,CDK6,RB1,EP300,HDAC1
	Nuclear Pore Complex (NPC) Disassembly	0.005	32	1	0.3089	0.43	CDK1
	Interferon Signaling	0.027	171	3	0.315	0.434	RNASEL,SUMO1,PTPN11
	Transcriptional regulation of pluripotent stem cells	0.0052	33	1	0.3169	0.436	SMAD4
	Protein folding	0.0054	34	1	0.3247	0.439	ACTB
	Interactions of Vpr with host cellular proteins	0.0054	34	1	0.3247	0.439	SLC25A4
	Global Genomic NER (GG-NER)	0.0054	34	1	0.3247	0.439	DDB2
	EPHA-mediated growth cone collapse	0.0054	34	1	0.3247	0.439	HSP90AA1
	Meiotic synapsis	0.0055	35	1	0.3325	0.448	UBE2I
	G1/S Transition	0.0163	103	2	0.333	0.447	CDK1,RB1
	Metabolism	0.2075	1315	17	0.3393	0.453	PTGES3,PTEN,COX5B,SIN3A,TBL1XR1,HSP90AA1,SLC25A4,EP300,NCOA2,NCOA3,MED1,CAV1,GAPDH,PIK3R1,CREBBP,NCOR1,NCOR2
	tRNA Aminoacylation	0.0057	36	1	0.3402	0.452	IARS
	RNA Polymerase II Transcription	0.0166	105	2	0.3414	0.452	GTF2F1,GTF2F2
	FCERI mediated Ca+2 mobilization	0.0284	180	3	0.3434	0.455	GRAP2,GRB2,VAV1
	Telomere Maintenance	0.0058	37	1	0.3478	0.456	RUVBL1
	Inositol phosphate metabolism	0.0058	37	1	0.3478	0.456	PTEN
	Platelet Aggregation (Plug Formation)	0.0058	37	1	0.3478	0.456	GRB2
	Arachidonic acid metabolism	0.006	38	1	0.3553	0.463	PTGES3
	Nucleotide-binding domain, leucine rich repeat containing receptor (NLR) signaling pathways	0.006	38	1	0.3553	0.463	HSP90AB1
	Phospholipid metabolism	0.0178	113	2	0.3747	0.485	PTEN,PIK3R1
	Post-translational protein modification	0.0305	193	3	0.3843	0.497	UBE2I,CALR,SUMO1
	Netrin-1 signaling	0.0066	42	1	0.3845	0.495	PTPN11
	Nuclear Envelope Breakdown	0.0066	42	1	0.3845	0.495	CDK1
	Cell Cycle Checkpoints	0.0183	116	2	0.387	0.499	CDK1,TP53
	G2/M Checkpoints	0.0069	44	1	0.3986	0.512	CDK1
	NRAGE signals death through JNK	0.0071	45	1	0.4056	0.521	VAV1
	Regulation of insulin secretion	0.0073	46	1	0.4124	0.528	SLC25A4
	Late Phase of HIV Life Cycle	0.0196	124	2	0.4193	0.536	GTF2F1,GTF2F2
	Host Interactions of HIV factors	0.02	127	2	0.4312	0.55	SLC25A4,LCK
	Cytochrome P450 - arranged by substrate type	0.0077	49	1	0.4325	0.551	NCOA2
	Lipid digestion, mobilization, and transport	0.0077	49	1	0.4325	0.551	CAV1
	Nucleotide Excision Repair	0.0079	50	1	0.4391	0.557	DDB2
	Autodegradation of the E3 ubiquitin ligase COP1	0.008	51	1	0.4456	0.562	TP53
	Nuclear Receptor transcription pathway	0.008	51	1	0.4456	0.562	MED1
	Stabilization of p53	0.0082	52	1	0.452	0.565	TP53
	Translocation of GLUT4 to the plasma membrane	0.0082	52	1	0.452	0.565	YWHAQ
	Platelet homeostasis	0.0082	52	1	0.452	0.565	PTPN11
	p53-Dependent G1 DNA Damage Response	0.0087	55	1	0.4707	0.579	TP53
	p53-Dependent G1/S DNA damage checkpoint	0.0087	55	1	0.4707	0.579	TP53
	G1/S DNA Damage Checkpoints	0.0092	58	1	0.4889	0.593	TP53
	Cyclin A:Cdk2-associated events at S phase entry	0.0096	61	1	0.5064	0.605	RB1
	Defective CYP21A2 causes Adrenal hyperplasia 3 (AH3)	0.0099	63	1	0.5177	0.585	NCOA2
	Defective CYP11B1 causes Adrenal hyperplasia 4 (AH4)	0.0099	63	1	0.5177	0.585	NCOA2
	Phase 1 - Functionalization of compounds	0.0099	63	1	0.5177	0.585	NCOA2
	Meiosis	0.0099	63	1	0.5177	0.585	UBE2I
	Defective MAOA causes Brunner syndrome (BRUNS)	0.0099	63	1	0.5177	0.585	NCOA2
	Defective CYP27B1 causes Rickets vitamin D-dependent 1A (VDDR1A)	0.0099	63	1	0.5177	0.585	NCOA2
	Defective CYP24A1 causes Hypercalcemia, infantile (HCAI)	0.0099	63	1	0.5177	0.585	NCOA2
	Defective CYP2U1 causes Spastic paraplegia 56, autosomal recessive (SPG56)	0.0099	63	1	0.5177	0.585	NCOA2
	Defective CYP4F22 causes Ichthyosis, congenital, autosomal recessive 5 (ARCI5)	0.0099	63	1	0.5177	0.585	NCOA2
	Defective TBXAS1 causes Ghosal hematodiaphyseal dysplasia (GHDD)	0.0099	63	1	0.5177	0.585	NCOA2
	Defective CYP11A1 causes Adrenal insufficiency, congenital, with 46,XY sex reversal (AICSR)	0.0099	63	1	0.5177	0.585	NCOA2
	Defective CYP7B1 causes Spastic paraplegia 5A, autosomal recessive (SPG5A) and Congenital bile acid synthesis defect 3 (CBAS3)	0.0099	63	1	0.5177	0.585	NCOA2
	Defective CYP26C1 causes Focal facial dermal dysplasia 4 (FFDD4)	0.0099	63	1	0.5177	0.585	NCOA2
	Defective FMO3 causes Trimethylaminuria (TMAU)	0.0099	63	1	0.5177	0.585	NCOA2
	Defective CYP11B2 causes Corticosterone methyloxidase 1 deficiency (CMO-1 deficiency)	0.0099	63	1	0.5177	0.585	NCOA2
	Defective CYP2R1 causes Rickets vitamin D-dependent 1B (VDDR1B)	0.0099	63	1	0.5177	0.585	NCOA2
	Defective CYP17A1 causes Adrenal hyperplasia 5 (AH5)	0.0099	63	1	0.5177	0.585	NCOA2
	Cyclin E associated events during G1/S transition	0.0099	63	1	0.5177	0.585	RB1
	Defective CYP1B1 causes Glaucoma	0.0099	63	1	0.5177	0.585	NCOA2
	Defective CYP27A1 causes Cerebrotendinous xanthomatosis (CTX)	0.0099	63	1	0.5177	0.585	NCOA2
	Defective CYP26B1 causes Radiohumeral fusions with other skeletal and craniofacial anomalies (RHFCA)	0.0099	63	1	0.5177	0.585	NCOA2
	Defective CYP19A1 causes Aromatase excess syndrome (AEXS)	0.0099	63	1	0.5177	0.585	NCOA2
	Chromosome Maintenance	0.0101	64	1	0.5233	0.586	RUVBL1
	ER-Phagosome pathway	0.0101	64	1	0.5233	0.586	CALR
	Glucose metabolism	0.0101	64	1	0.5233	0.586	GAPDH
	Activation of NF-kappaB in B cells	0.0104	66	1	0.5343	0.592	RELA
	Cdc20:Phospho-APC/C mediated degradation of Cyclin A	0.0106	67	1	0.5397	0.594	CDK1
	truncated APC mutants destabilize the destruction complex	0.0107	68	1	0.545	0.575	HDAC1
	S37 mutants of beta-catenin aren't phosphorylated	0.0107	68	1	0.545	0.575	HDAC1
	APC truncation mutants have impaired AXIN binding	0.0107	68	1	0.545	0.575	HDAC1
	S45 mutants of beta-catenin aren't phosphorylated	0.0107	68	1	0.545	0.575	HDAC1
	AMER1 mutants destabilize the destruction complex	0.0107	68	1	0.545	0.575	HDAC1
	phosphorylation site mutants of CTNNB1 are not targeted to the proteasome by the destruction complex	0.0107	68	1	0.545	0.575	HDAC1
	Orc1 removal from chromatin	0.0107	68	1	0.545	0.575	RB1
	Switching of origins to a post-replicative state	0.0107	68	1	0.545	0.575	RB1
	AXIN missense mutants destabilize the destruction complex	0.0107	68	1	0.545	0.575	HDAC1
	truncations of AMER1 destabilize the destruction complex	0.0107	68	1	0.545	0.575	HDAC1
	S33 mutants of beta-catenin aren't phosphorylated	0.0107	68	1	0.545	0.575	HDAC1
	APC truncation mutants are not K63 polyubiquitinated	0.0107	68	1	0.545	0.575	HDAC1
	deletions in the AMER1 gene destabilize the destruction complex	0.0107	68	1	0.545	0.575	HDAC1
	deletions in the AXIN genes in hepatocellular carcinoma result in elevated WNT signaling	0.0107	68	1	0.545	0.575	HDAC1
	APC:Cdc20 mediated degradation of cell cycle proteins prior to satisfation of the cell cycle checkpoint	0.0107	68	1	0.545	0.575	CDK1
	AXIN mutants destabilize the destruction complex, activating WNT signaling	0.0107	68	1	0.545	0.575	HDAC1
	TCF7L2 mutants don't bind CTBP	0.0107	68	1	0.545	0.575	HDAC1
	misspliced GSK3beta mutants stabilize beta-catenin	0.0107	68	1	0.545	0.575	HDAC1
	Degradation of beta-catenin by the destruction complex	0.0107	68	1	0.545	0.575	HDAC1
	T41 mutants of beta-catenin aren't phosphorylated	0.0107	68	1	0.545	0.575	HDAC1
	Cell junction organization	0.0109	69	1	0.5503	0.576	FLNA
	APC/C:Cdc20 mediated degradation of mitotic proteins	0.011	70	1	0.5555	0.578	CDK1
	Removal of licensing factors from origins	0.011	70	1	0.5555	0.578	RB1
	Activation of APC/C and APC/C:Cdc20 mediated degradation of mitotic proteins	0.0112	71	1	0.5606	0.58	CDK1
	Transmembrane transport of small molecules	0.0685	434	5	0.5655	0.581	COX5B,TBL1XR1,NCOA2,MED1,CREBBP
	Regulation of DNA replication	0.0115	73	1	0.5707	0.583	RB1
	Unfolded Protein Response (UPR)	0.0117	74	1	0.5757	0.585	CALR
	Antigen processing-Cross presentation	0.0118	75	1	0.5806	0.586	CALR
	Regulation of APC/C activators between G1/S and early anaphase	0.0118	75	1	0.5806	0.586	CDK1
	Regulatory RNA pathways	0.012	76	1	0.5855	0.568	HSP90AA1
	Defective ALG1 causes ALG1-CDG (CDG-1k)	0.012	76	1	0.5855	0.568	CALR
	Defective MAN1B1 causes MRT15	0.012	76	1	0.5855	0.568	CALR
	Defective ALG3 causes ALG3-CDG (CDG-1d)	0.012	76	1	0.5855	0.568	CALR
	Defective ALG11 causes ALG11-CDG (CDG-1p)	0.012	76	1	0.5855	0.568	CALR
	Defective MOGS causes MOGS-CDG (CDG-2b)	0.012	76	1	0.5855	0.568	CALR
	Defective MPDU1 causes MPDU1-CDG (CDG-1f)	0.012	76	1	0.5855	0.568	CALR
	Diseases associated with N-glycosylation of proteins	0.012	76	1	0.5855	0.568	CALR
	Defective ALG8 causes ALG8-CDG (CDG-1h)	0.012	76	1	0.5855	0.568	CALR
	Defective DPAGT1 causes DPAGT1-CDG (CDG-1j) and CMSTA2	0.012	76	1	0.5855	0.568	CALR
	Defective ALG14 causes congenital myasthenic syndrome (ALG14-CMS)	0.012	76	1	0.5855	0.568	CALR
	Defective ALG9 causes ALG9-CDG (CDG-1l)	0.012	76	1	0.5855	0.568	CALR
	Asparagine N-linked glycosylation	0.012	76	1	0.5855	0.568	CALR
	Defective ALG2 causes ALG2-CDG (CDG-1i)	0.012	76	1	0.5855	0.568	CALR
	Defective RFT1 causes RFT1-CDG (CDG-1n)	0.012	76	1	0.5855	0.568	CALR
	Defective ALG12 causes ALG12-CDG (CDG-1g)	0.012	76	1	0.5855	0.568	CALR
	Defective ALG6 causes ALG6-CDG (CDG-1c)	0.012	76	1	0.5855	0.568	CALR
	Defective MGAT2 causes MGAT2-CDG (CDG-2a)	0.012	76	1	0.5855	0.568	CALR
	Assembly of the primary cilium	0.027	171	2	0.5893	0.57	CDK1,HSP90AA1
	Platelet degranulation	0.0123	78	1	0.595	0.571	FLNA
	L1CAM interactions	0.0125	79	1	0.5997	0.572	RANBP9
	Regulation of mitotic cell cycle	0.0126	80	1	0.6044	0.572	CDK1
	APC/C-mediated degradation of cell cycle proteins	0.0126	80	1	0.6044	0.572	CDK1
	Degradation of the extracellular matrix	0.0128	81	1	0.609	0.573	CASP3
	Response to elevated platelet cytosolic Ca2+	0.0131	83	1	0.618	0.574	FLNA
	Mitochondrial translation initiation	0.0131	83	1	0.618	0.574	DAP3
	Mitochondrial translation elongation	0.0133	84	1	0.6224	0.573	DAP3
	Mitochondrial translation termination	0.0133	84	1	0.6224	0.573	DAP3
	Respiratory electron transport	0.0136	86	1	0.6311	0.574	COX5B
	Integration of energy metabolism	0.0136	86	1	0.6311	0.574	SLC25A4
	Mitochondrial translation	0.014	89	1	0.6438	0.577	DAP3
	Class I MHC mediated antigen processing & presentation	0.0142	90	1	0.648	0.577	CALR
	Resolution of Sister Chromatid Cohesion	0.0144	91	1	0.6521	0.578	CDK1
	Binding and Uptake of Ligands by Scavenger Receptors	0.0306	194	2	0.6583	0.579	HSP90AA1,CALR
	Synthesis of DNA	0.015	95	1	0.668	0.58	RB1
	Mitotic Prometaphase	0.0156	99	1	0.6831	0.584	CDK1
	DNA Replication	0.0163	103	1	0.6976	0.588	RB1
	Respiratory electron transport, ATP synthesis by chemiosmotic coupling, and heat production by uncoupling proteins.	0.0167	106	1	0.7081	0.591	COX5B
	M Phase	0.0349	221	2	0.7274	0.596	CDK1,RB1
	S Phase	0.0188	119	1	0.7493	0.602	RB1
	Biological oxidations	0.0189	120	1	0.7523	0.602	NCOA2
	Signaling by Rho GTPases	0.0192	122	1	0.758	0.602	VAV1
	Rho GTPase cycle	0.0192	122	1	0.758	0.602	VAV1
	Membrane Trafficking	0.0215	136	1	0.7947	0.609	YWHAQ
	The citric acid (TCA) cycle and respiratory electron transport	0.0227	144	1	0.8132	0.611	COX5B
	G alpha (q) signalling events	0.0263	167	1	0.8576	0.617	PIK3R1
	Defective B4GALT1 causes B4GALT1-CDG (CDG-2d)	0.027	171	1	0.8642	0.615	CALR
	Diseases of glycosylation	0.027	171	1	0.8642	0.615	CALR
	FCERI mediated NF-kB activation	0.0275	174	1	0.8689	0.615	RELA
	Role of phospholipids in phagocytosis	0.0278	176	1	0.872	0.614	PIK3R1
	Metabolism of proteins	0.0852	540	4	0.8785	0.613	UBE2I,CALR,SUMO1,ACTB
	Glycogen storage diseases	0.0352	223	1	0.9268	0.615	GAPDH
	Myoclonic epilepsy of Lafora	0.0352	223	1	0.9268	0.615	GAPDH
	Metabolism of carbohydrates	0.0352	223	1	0.9268	0.615	GAPDH
	Extracellular matrix organization	0.0391	248	1	0.9457	0.615	CASP3
	Signaling by GPCR	0.1534	972	5	0.9913	0.617	CDK1,GRB2,PIK3R1,VAV1,PTPN11
	Metabolic disorders of biological oxidation enzymes	0.0797	505	1	0.9977	0.616	NCOA2
	GPCR downstream signaling	0.1404	890	3	0.9987	0.615	GRB2,PIK3R1,VAV1
