# Supplementary material for: Dichotomy in the Epigenetic Mark Lysine Acetylation is Critical for the Proliferation of Prostate Cancer Cells
Source: Cancers (Basel). 2015 Aug 19;7(3):1622–42. doi: 10.3390/cancers7030854 (PMC4586787; doi:10.3390/cancers7030854)
Supplement: Supplementary File 1 [file cancers-07-00854-s001.zip › cancers-91540-supplementary - final/Supplementary Table 4_AR Interacting Proteins.xls]

## Sheet: Pathway enrichment
	Pathway enrichment of lysine acetylated AR interacting proteins
	S No	PathwayName	#Gene	EntrezGene	Statistics
	1	Pathways in cancer	21	2033 51588 836 3326 5295 7157 1050 2113 1387 4088 2885 5925 5728 8453 3065 861 3320 5970 4089 1021 3066	C=326;O=21;E=0.70;R=30.20;rawP=2.58e-25;adjP=1.88e-23
	2	Chronic myeloid leukemia	12	2885 4088 5925 5295 5781 7157 3065 861 5970 4089 1021 3066	C=73;O=12;E=0.16;R=77.06;rawP=6.96e-20;adjP=2.54e-18
	3	Cell cycle	12	4088 1387 2033 5925 5591 7157 3065 10971 4089 1021 983 3066	C=124;O=12;E=0.26;R=45.37;rawP=5.53e-17;adjP=1.35e-15
	4	Prostate cancer	10	2885 1387 2033 5925 5728 3326 5295 7157 3320 5970	C=89;O=10;E=0.19;R=52.67;rawP=5.22e-15;adjP=9.53e-14
	5	Pancreatic cancer	7	4088 5925 5970 4089 1021 5295 7157	C=70;O=7;E=0.15;R=46.88;rawP=1.71e-10;adjP=2.08e-09
	6	Renal cell carcinoma	7	2885 1387 2033 2113 8453 5295 5781	C=70;O=7;E=0.15;R=46.88;rawP=1.71e-10;adjP=2.08e-09
	7	Huntington's disease	9	1387 2033 836 1329 291 7157 3065 25942 3066	C=183;O=9;E=0.39;R=23.05;rawP=2.35e-10;adjP=2.45e-09
	8	Small cell lung cancer	7	51588 5925 5970 5728 1021 5295 7157	C=85;O=7;E=0.18;R=38.60;rawP=6.87e-10;adjP=6.27e-09
	9	Notch signaling pathway	6	3065 1387 2033 9612 8850 3066	C=47;O=6;E=0.10;R=59.84;rawP=7.99e-10;adjP=6.48e-09
	10	Glioma	6	2885 5925 5728 1021 5295 7157	C=65;O=6;E=0.14;R=43.27;rawP=5.96e-09;adjP=4.35e-08

## Sheet: KEGG Pathway
	Supplementary Table 4
	Database:KEGG pathway Name:Prostate cancer ID:05215
	C=89; O=10; E=0.19; R=52.67; rawP=5.22e-15; adjP=9.53e-14
	Index	UserID	Value	Gene Symbol	Gene Name	EntrezGene	Ensembl
	1	2885	NA	GRB2	growth factor receptor-bound protein 2	2885	ENSG00000177885
	2	1387	NA	CREBBP	CREB binding protein	1387	ENSG00000005339
	3	2033	NA	EP300	E1A binding protein p300	2033	ENSG00000100393
	4	5925	NA	RB1	retinoblastoma 1	5925	ENSG00000139687
	5	5728	NA	PTEN	phosphatase and tensin homolog	5728	ENSG00000171862
	6	3326	NA	HSP90AB1	heat shock protein 90kDa alpha (cytosolic), class B member 1	3326	ENSG00000096384
	7	5295	NA	PIK3R1	phosphoinositide-3-kinase, regulatory subunit 1 (alpha)	5295	ENSG00000145675
	8	7157	NA	TP53	tumor protein p53	7157	ENSG00000141510
	9	3320	NA	HSP90AA1	heat shock protein 90kDa alpha (cytosolic), class A member 1	3320	ENSG00000080824
	10	5970	NA	RELA	v-rel reticuloendotheliosis viral oncogene homolog A (avian)	5970	ENSG00000173039
