# Supplementary material for: Dichotomy in the Epigenetic Mark Lysine Acetylation is Critical for the Proliferation of Prostate Cancer Cells
Source: Cancers (Basel). 2015 Aug 19;7(3):1622–42. doi: 10.3390/cancers7030854 (PMC4586787; doi:10.3390/cancers7030854)
Supplement: Supplementary File 1 [file cancers-07-00854-s001.zip › cancers-91540-supplementary - final/Supplementary Table 5.xls]

## Sheet: AR Exclusive.txt
	Supplementary Table 5
	Molecule Name	Entrez Gene ID
	AHSA1	10598
	AKR1A1	10327
	ALB	213
	ANG	283
	ATP6V1B2	526
	AZGP1	563
	BTF3L4	91408
	C1orf123	54987
	C21orf33/LOC102724023	102724023|8209
	C9orf142	286257
	CCDC58	131076
	CFL2	1073
	CMPK1	51727
	COPZ1	22818
	CRK	1398
	DAK	26007
	DCTPP1	79077
	DDAH2	23564
	ECI1	1632
	EEF1A2	1917
	EIF2S2	8894
	EIF3I	8668
	ENO2	2026
	FIS1	51024
	FSTL1	11167
	FXN	2395
	GCSH	2653
	GDF15	9518
	GLRX	2745
	GRB2	2885
	HDGFRP3	50810
	HEBP2	23593
	HMGB1	3146
	HNRNPA2B1	3181
	HNRNPR	10236
	IDH1	3417
	KLK2	3817
	KLK3	354
	KRT9	3857
	KTN1	3895
	LAMTOR3	8649
	LCP1	3936
	LPP	4026
	MARCKSL1	65108
	NAMPT	10135
	NIT2	56954
	NUDT21	11051
	PDCD6	10016
	PDLIM5	10611
	PGP	283871
	PIR	8544
	PNPO	55163
	PPIF	10105
	PPIL1	51645
	PPM1G	5496
	PSMD4	5710
	PSMD6	9861
	RANBP2	5903
	RBM3	5935
	RDX	5962
	RNPEP	6051
	RTCB	51493
	SEPT_1	55752
	SERBP1	26135
	SETD7	80854
	SF3B2	10992
	SF3B3	23450
	SF3B4	10262
	SGTA	6449
	SLC9A3R1	9368
	SND1	27044
	SNRNP70	6625
	SNRPB2	6629
	SNRPF	6636
	SPON2	10417
	SRP14	6727
	SRSF1	6426
	SRSF9	8683
	ST14	6768
	TIMM9	26520
	TMPO	7112
	UBE2K	3093
	UBE2V2	7336
	UFM1	51569
	XRCC6	2547
