# Supplementary material for: Dichotomy in the Epigenetic Mark Lysine Acetylation is Critical for the Proliferation of Prostate Cancer Cells
Source: Cancers (Basel). 2015 Aug 19;7(3):1622–42. doi: 10.3390/cancers7030854 (PMC4586787; doi:10.3390/cancers7030854)
Supplement: Supplementary File 1 [file cancers-07-00854-s001.zip › cancers-91540-supplementary - final/Supplementary Table 6.xls]

## Sheet: AIP Curated Acetylated.txt
	Supplementary Table 6
	Molecule Name	Entrez Gene ID
	ANXA11	311
	CAPN2	824
	SERPINB1	1992
