# Supplementary material for: Dichotomy in the Epigenetic Mark Lysine Acetylation is Critical for the Proliferation of Prostate Cancer Cells
Source: Cancers (Basel). 2015 Aug 19;7(3):1622–42. doi: 10.3390/cancers7030854 (PMC4586787; doi:10.3390/cancers7030854)
Supplement: Supplementary File 1 [file cancers-07-00854-s001.zip › cancers-91540-supplementary - final/Supplementary Table 7.xls]

## Sheet: ARD Lysine Acetylated.txt
	Supplementary Table 7
	Molecule Name	Entrez Gene ID
	AHSA1	10598
	C21orf33/LOC102724023	102724023|8209
	CCDC58	131076
	CMPK1	51727
	ECI1	1632
	EEF1A2	1917
	EIF2S2	8894
	EIF3I	8668
	GRB2	2885
	HMGB1	3146
	HNRNPA2B1	3181
	HNRNPR	10236
	IDH1	3417
	LCP1	3936
	NUDT21	11051
	PPIF	10105
	PPM1G	5496
	RANBP2	5903
	RNPEP	6051
	RTCB	51493
	SERBP1	26135
	SF3B2	10992
	SF3B3	23450
	SGTA	6449
	SLC9A3R1	9368
	SND1	27044
	SNRNP70	6625
	SRSF1	6426
	TMPO	7112
	UBE2K	3093
	UBE2V2	7336
	XRCC6	2547
