# Supplementary material for: Dichotomy in the Epigenetic Mark Lysine Acetylation is Critical for the Proliferation of Prostate Cancer Cells
Source: Cancers (Basel). 2015 Aug 19;7(3):1622–42. doi: 10.3390/cancers7030854 (PMC4586787; doi:10.3390/cancers7030854)
Supplement: Supplementary File 1 [file cancers-07-00854-s001.zip › cancers-91540-supplementary - final/Supplementary Table 8.xls]

## Sheet: Sheet1
	PathwayName	#Gene	EntrezGene	Statistics
	RNA transport	4	5903 8894 8668 1917	C=151;O=4;E=0.11;R=36.85;rawP=4.22e-06;adjP=6.33e-06
	Spliceosome	4	6625 10992 23450 6426	C=127;O=4;E=0.09;R=43.82;rawP=2.12e-06;adjP=6.33e-06
	Metabolic pathways	2	51727 3417	C=1130;O=2;E=0.81;R=2.46;rawP=0.1947;adjP=0.1947

## Sheet: Sheet2
	Database:KEGG pathway Name:RNA transport ID:03013
	C=151; O=4; E=0.11; R=36.85; rawP=4.22e-06; adjP=6.33e-06
	Index	UserID	Value	Gene Symbol	Gene Name	EntrezGene	Ensembl
	1	5903	NA	RANBP2	RAN binding protein 2	5903	ENSG00000153201
	2	8894	NA	EIF2S2	eukaryotic translation initiation factor 2, subunit 2 beta, 38kDa	8894	ENSG00000125977
	3	8668	NA	EIF3I	eukaryotic translation initiation factor 3, subunit I	8668	ENSG00000084623
	4	1917	NA	EEF1A2	eukaryotic translation elongation factor 1 alpha 2	1917	ENSG00000101210
	Database:KEGG pathway Name:Spliceosome ID:03040
	C=127; O=4; E=0.09; R=43.82; rawP=2.12e-06; adjP=6.33e-06
	Index	UserID	Value	Gene Symbol	Gene Name	EntrezGene	Ensembl
	1	6625	NA	SNRNP70	small nuclear ribonucleoprotein 70kDa (U1)	6625	ENSG00000104852
	2	10992	NA	SF3B2	splicing factor 3b, subunit 2, 145kDa	10992	ENSG00000087365
	3	23450	NA	SF3B3	splicing factor 3b, subunit 3, 130kDa	23450	ENSG00000189091
	4	6426	NA	SRSF1	serine/arginine-rich splicing factor 1	6426	ENSG00000136450
	Database:KEGG pathway Name:Metabolic pathways ID:01100
	C=1130; O=2; E=0.81; R=2.46; rawP=0.1947; adjP=0.1947
	Index	UserID	Value	Gene Symbol	Gene Name	EntrezGene	Ensembl
	1	51727	NA	CMPK1	cytidine monophosphate (UMP-CMP) kinase 1, cytosolic	51727	ENSG00000162368
	2	3417	NA	IDH1	isocitrate dehydrogenase 1 (NADP+), soluble	3417	ENSG00000138413

## Sheet: Sheet3
	Supplementary Table 8
	Reactome Pathway	Ratio Of Protein Pathway	Number Of Protein In Pathway	ProteinFromGeneSet	P-value	FDR	HitGenes
	Processing of Capped Intron-Containing Pre-mRNA	0.0229	145	8	0	<1.000e-03	SRSF1,SF3B3,SF3B2,NUDT21,SNRNP70,RANBP2,HNRNPA2B1,HNRNPR
	mRNA Splicing	0.018	114	7	0	<3.333e-04	SRSF1,SF3B3,SF3B2,NUDT21,SNRNP70,HNRNPA2B1,HNRNPR
	mRNA Splicing - Major Pathway	0.018	114	7	0	<3.333e-04	SRSF1,SF3B3,SF3B2,NUDT21,SNRNP70,HNRNPA2B1,HNRNPR
	Gene Expression	0.1239	785	10	0	0.0005	SRSF1,SF3B3,SF3B2,NUDT21,EIF3I,SNRNP70,RANBP2,HNRNPA2B1,HNRNPR,EIF2S2
	mRNA Splicing - Minor Pathway	0.0066	42	3	0.0001	0.008	SRSF1,SF3B3,SF3B2
	Post-Elongation Processing of Intron-Containing pre-mRNA	0.0054	34	2	0.0029	0.15	SRSF1,NUDT21
	mRNA 3'-end processing	0.0054	34	2	0.0029	0.15	SRSF1,NUDT21
	Cleavage of Growing Transcript in the Termination Region	0.0068	43	2	0.0046	0.158	SRSF1,NUDT21
	RNA Polymerase II Transcription Termination	0.0068	43	2	0.0046	0.158	SRSF1,NUDT21
	Post-Elongation Processing of the Transcript	0.0068	43	2	0.0046	0.158	SRSF1,NUDT21
	Formation of the ternary complex, and subsequently, the 43S complex	0.0076	48	2	0.0056	0.172	EIF3I,EIF2S2
	Transport of Mature mRNA derived from an Intron-Containing Transcript	0.008	51	2	0.0063	0.181	SRSF1,RANBP2
	Processing of DNA ends prior to end rejoining	0.0005	3	1	0.0071	0.188	XRCC6
	Translation initiation complex formation	0.0087	55	2	0.0073	0.156	EIF3I,EIF2S2
	Ribosomal scanning and start codon recognition	0.0087	55	2	0.0073	0.156	EIF3I,EIF2S2
	Transport of Mature Transcript to Cytoplasm	0.0087	55	2	0.0073	0.156	SRSF1,RANBP2
	Activation of the mRNA upon binding of the cap-binding complex and eIFs, and subsequent binding to 43S	0.0088	56	2	0.0076	0.155	EIF3I,EIF2S2
	Cytosolic sensors of pathogen-associated DNA	0.0103	65	2	0.0101	0.21	HMGB1,XRCC6
	Nonhomologous End-joining (NHEJ)	0.0008	5	1	0.0118	0.242	XRCC6
	mitochondrial fatty acid beta-oxidation of unsaturated fatty acids	0.0009	6	1	0.0141	0.303	ECI1
	2-LTR circle formation	0.0011	7	1	0.0164	0.349	XRCC6
	Activation of DNA fragmentation factor	0.0013	8	1	0.0188	0.368	HMGB1
	Apoptosis induced DNA fragmentation	0.0013	8	1	0.0188	0.368	HMGB1
	Recycling of eIF2:GDP	0.0013	8	1	0.0188	0.368	EIF2S2
	Integration of provirus	0.0014	9	1	0.0211	0.392	XRCC6
	EGFR Transactivation by Gastrin	0.0014	9	1	0.0211	0.392	GRB2
	3' -UTR-mediated translational regulation	0.0164	104	2	0.0245	0.438	EIF3I,EIF2S2
	L13a-mediated translational silencing of Ceruloplasmin expression	0.0164	104	2	0.0245	0.438	EIF3I,EIF2S2
	GTP hydrolysis and joining of the 60S ribosomal subunit	0.0166	105	2	0.025	0.421	EIF3I,EIF2S2
	RNA Polymerase II Transcription	0.0166	105	2	0.025	0.421	SRSF1,NUDT21
	CD28 dependent Vav1 pathway	0.0019	12	1	0.028	0.427	GRB2
	IRF3-mediated induction of type I IFN	0.0019	12	1	0.028	0.427	XRCC6
	Signal regulatory protein (SIRP) family interactions	0.0019	12	1	0.028	0.427	GRB2
	Regulation of signaling by CBL	0.0019	12	1	0.028	0.427	GRB2
	Eukaryotic Translation Initiation	0.0177	112	2	0.0281	0.405	EIF3I,EIF2S2
	Cap-dependent Translation Initiation	0.0177	112	2	0.0281	0.405	EIF3I,EIF2S2
	Advanced glycosylation endproduct receptor signaling	0.0021	13	1	0.0303	0.403	HMGB1
	DEx/H-box helicases activate type I IFN and inflammatory cytokines production	0.0021	13	1	0.0303	0.403	HMGB1
	Signal attenuation	0.0021	13	1	0.0303	0.403	GRB2
	STING mediated induction of host immune responses	0.0022	14	1	0.0326	0.402	XRCC6
	Mitochondrial Fatty Acid Beta-Oxidation	0.0022	14	1	0.0326	0.402	ECI1
	Early Phase of HIV Life Cycle	0.0022	14	1	0.0326	0.402	XRCC6
	Processing of Intronless Pre-mRNAs	0.0022	14	1	0.0326	0.402	NUDT21
	Constitutive Signaling by EGFRvIII	0.0024	15	1	0.0349	0.412	GRB2
	GRB2:SOS provides linkage to MAPK signaling for Integrins	0.0024	15	1	0.0349	0.412	GRB2
	Regulation of KIT signaling	0.0025	16	1	0.0372	0.418	GRB2
	Signaling by FGFR1 fusion mutants	0.0025	16	1	0.0372	0.418	GRB2
	Spry regulation of FGF signaling	0.0025	16	1	0.0372	0.418	GRB2
	Peroxisomal lipid metabolism	0.0027	17	1	0.0395	0.433	IDH1
	HIV Life Cycle	0.0216	137	2	0.0407	0.435	XRCC6,RANBP2
	Tie2 Signaling	0.0028	18	1	0.0418	0.44	GRB2
	Translation	0.0224	142	2	0.0434	0.446	EIF3I,EIF2S2
	Constitutive Signaling by Ligand-Responsive EGFR Cancer Variants	0.003	19	1	0.044	0.443	GRB2
	SOS-mediated signalling	0.0032	20	1	0.0463	0.452	GRB2
	GRB2 events in EGFR signaling	0.0032	20	1	0.0463	0.452	GRB2
	SHC-mediated signalling	0.0033	21	1	0.0486	0.45	GRB2
	SHC1 events in EGFR signaling	0.0033	21	1	0.0486	0.45	GRB2
	RIP-mediated NFkB activation via ZBP1	0.0033	21	1	0.0486	0.45	HMGB1
	Double-Strand Break Repair	0.0035	22	1	0.0508	0.462	XRCC6
	Processing of Capped Intronless Pre-mRNA	0.0036	23	1	0.0531	0.468	NUDT21
	Post-Elongation Processing of Intronless pre-mRNA	0.0036	23	1	0.0531	0.468	NUDT21
	TRAF6 mediated NF-kB activation	0.0038	24	1	0.0553	0.463	HMGB1
	SHC-related events	0.0038	24	1	0.0553	0.463	GRB2
	SHC-related events triggered by IGF1R	0.0038	24	1	0.0553	0.463	GRB2
	ZBP1(DAI) mediated induction of type I IFNs	0.0039	25	1	0.0576	0.464	HMGB1
	SHC1 events in ERBB4 signaling	0.0039	25	1	0.0576	0.464	GRB2
	Interleukin receptor SHC signaling	0.0041	26	1	0.0598	0.457	GRB2
	TAK1 activates NFkB by phosphorylation and activation of IKKs complex	0.0041	26	1	0.0598	0.457	HMGB1
	EGFR downregulation	0.0041	26	1	0.0598	0.457	GRB2
	Integrin alphaIIb beta3 signaling	0.0043	27	1	0.062	0.456	GRB2
	Signaling by FGFR1 mutants	0.0043	27	1	0.062	0.456	GRB2
	GRB2 events in ERBB2 signaling	0.0043	27	1	0.062	0.456	GRB2
	CD28 co-stimulation	0.0044	28	1	0.0643	0.467	GRB2
	Transcription	0.0279	177	2	0.0644	0.463	SRSF1,NUDT21
	Regulation of Glucokinase by Glucokinase Regulatory Protein	0.0046	29	1	0.0665	0.444	RANBP2
	NEP/NS2 Interacts with the Cellular Export Machinery	0.0046	29	1	0.0665	0.444	RANBP2
	Transport of Ribonucleoproteins into the Host Nucleus	0.0046	29	1	0.0665	0.444	RANBP2
	SHC-mediated cascade	0.0046	29	1	0.0665	0.444	GRB2
	G beta:gamma signalling through PI3Kgamma	0.0046	29	1	0.0665	0.444	GRB2
	SHC1 events in ERBB2 signaling	0.0047	30	1	0.0687	0.45	GRB2
	Export of Viral Ribonucleoproteins from Nucleus	0.0047	30	1	0.0687	0.45	RANBP2
	Nuclear import of Rev protein	0.0049	31	1	0.0709	0.451	RANBP2
	Vpr-mediated nuclear import of PICs	0.0049	31	1	0.0709	0.451	RANBP2
	Transport of the SLBP independent Mature mRNA	0.005	32	1	0.0731	0.445	RANBP2
	Nuclear Pore Complex (NPC) Disassembly	0.005	32	1	0.0731	0.445	RANBP2
	Rev-mediated nuclear export of HIV RNA	0.005	32	1	0.0731	0.445	RANBP2
	G-protein beta:gamma signalling	0.005	32	1	0.0731	0.445	GRB2
	Transport of the SLBP Dependant Mature mRNA	0.0052	33	1	0.0753	0.445	RANBP2
	Signalling to RAS	0.0052	33	1	0.0753	0.445	GRB2
	Interactions of Vpr with host cellular proteins	0.0054	34	1	0.0775	0.448	RANBP2
	Interactions of Rev with host cellular proteins	0.0054	34	1	0.0775	0.448	RANBP2
	Transport of Mature mRNA Derived from an Intronless Transcript	0.0055	35	1	0.0797	0.454	RANBP2
	Transport of Mature mRNAs Derived from Intronless Transcripts	0.0057	36	1	0.0819	0.462	RANBP2
	Platelet Aggregation (Plug Formation)	0.0058	37	1	0.0841	0.466	GRB2
	Glucose transport	0.006	38	1	0.0863	0.473	RANBP2
	Interleukin-3, 5 and GM-CSF signaling	0.0062	39	1	0.0884	0.477	GRB2
	Hexose transport	0.0063	40	1	0.0906	0.478	RANBP2
	Negative regulation of FGFR signaling	0.0063	40	1	0.0906	0.478	GRB2
	HIV Infection	0.0344	218	2	0.0924	0.481	XRCC6,RANBP2
	Viral Messenger RNA Synthesis	0.0065	41	1	0.0928	0.477	RANBP2
	Signaling by FGFR mutants	0.0066	42	1	0.0949	0.479	GRB2
	Nuclear Envelope Breakdown	0.0066	42	1	0.0949	0.479	RANBP2
	Interleukin-2 signaling	0.0068	43	1	0.0971	0.472	GRB2
	Signalling to ERKs	0.0068	43	1	0.0971	0.472	GRB2
	FRS2-mediated cascade	0.0068	43	1	0.0971	0.472	GRB2
	GPVI-mediated activation cascade	0.0069	44	1	0.0992	0.477	GRB2
	Apoptotic execution phase	0.0074	47	1	0.1056	0.498	HMGB1
	Transcriptional regulation by small RNAs	0.0076	48	1	0.1078	0.502	RANBP2
	Metabolism of non-coding RNA	0.0077	49	1	0.1099	0.5	RANBP2
	snRNP Assembly	0.0077	49	1	0.1099	0.5	RANBP2
	Costimulation by the CD28 family	0.0098	62	1	0.1371	0.595	GRB2
	Cytokine Signaling in Immune system	0.0439	278	2	0.1386	0.595	GRB2,RANBP2
	Mitotic Prophase	0.0101	64	1	0.1412	0.601	RANBP2
	ISG15 antiviral mechanism	0.0103	65	1	0.1433	0.593	RANBP2
	Antiviral mechanism by IFN-stimulated genes	0.0103	65	1	0.1433	0.593	RANBP2
	NCAM signaling for neurite out-growth	0.0103	65	1	0.1433	0.593	GRB2
	PI3K Cascade	0.0107	68	1	0.1494	0.615	GRB2
	TRAF6 Mediated Induction of proinflammatory cytokines	0.011	70	1	0.1535	0.626	HMGB1
	RIG-I/MDA5 mediated induction of IFN-alpha/beta pathways	0.012	76	1	0.1655	0.67	HMGB1
	Regulatory RNA pathways	0.012	76	1	0.1655	0.67	RANBP2
	Toll Like Receptor 10 (TLR10) Cascade	0.0125	79	1	0.1715	0.672	HMGB1
	Toll Like Receptor 5 (TLR5) Cascade	0.0125	79	1	0.1715	0.672	HMGB1
	MyD88 cascade initiated on plasma membrane	0.0125	79	1	0.1715	0.672	HMGB1
	TRAF6 mediated induction of NFkB and MAP kinases upon TLR7/8 or 9 activation	0.0126	80	1	0.1735	0.68	HMGB1
	Constitutive PI3K/AKT Signaling in Cancer	0.0129	82	1	0.1774	0.679	GRB2
	Toll Like Receptor 7/8 (TLR7/8) Cascade	0.0129	82	1	0.1774	0.679	HMGB1
	MyD88 dependent cascade initiated on endosome	0.0129	82	1	0.1774	0.679	HMGB1
	IRS-mediated signalling	0.0133	84	1	0.1814	0.691	GRB2
	Toll Like Receptor 9 (TLR9) Cascade	0.0136	86	1	0.1853	0.695	HMGB1
	IRS-related events	0.0137	87	1	0.1872	0.7	GRB2
	IRS-related events triggered by IGF1R	0.0139	88	1	0.1892	0.698	GRB2
	Toll Like Receptor TLR1:TLR2 Cascade	0.014	89	1	0.1911	0.687	HMGB1
	Toll Like Receptor TLR6:TLR2 Cascade	0.014	89	1	0.1911	0.687	HMGB1
	MyD88:Mal cascade initiated on plasma membrane	0.014	89	1	0.1911	0.687	HMGB1
	Toll Like Receptor 2 (TLR2) Cascade	0.014	89	1	0.1911	0.687	HMGB1
	Signaling by Type 1 Insulin-like Growth Factor 1 Receptor (IGF1R)	0.0144	91	1	0.195	0.678	GRB2
	Resolution of Sister Chromatid Cohesion	0.0144	91	1	0.195	0.678	RANBP2
	Insulin receptor signalling cascade	0.0144	91	1	0.195	0.678	GRB2
	IGF1R signaling cascade	0.0144	91	1	0.195	0.678	GRB2
	Toll Like Receptor 3 (TLR3) Cascade	0.0145	92	1	0.1969	0.67	HMGB1
	MyD88-independent cascade	0.0145	92	1	0.1969	0.67	HMGB1
	TRIF-mediated TLR3/TLR4 signaling	0.0145	92	1	0.1969	0.67	HMGB1
	PIP3 activates AKT signaling	0.0148	94	1	0.2008	0.653	GRB2
	PI3K/AKT Signaling in Cancer	0.0148	94	1	0.2008	0.653	GRB2
	PI-3K cascade	0.0148	94	1	0.2008	0.653	GRB2
	PI3K events in ERBB2 signaling	0.0148	94	1	0.2008	0.653	GRB2
	PI3K events in ERBB4 signaling	0.0148	94	1	0.2008	0.653	GRB2
	Formation of a pool of free 40S subunits	0.0148	94	1	0.2008	0.653	EIF3I
	Innate Immune System	0.1046	663	3	0.2021	0.65	HMGB1,GRB2,XRCC6
	PI3K/AKT activation	0.0153	97	1	0.2065	0.658	GRB2
	GAB1 signalosome	0.0155	98	1	0.2084	0.655	GRB2
	Cell surface interactions at the vascular wall	0.0155	98	1	0.2084	0.655	GRB2
	Mitotic Prometaphase	0.0156	99	1	0.2103	0.655	RANBP2
	Signaling by Interleukins	0.0161	102	1	0.216	0.665	GRB2
	Activated TLR4 signalling	0.017	108	1	0.2273	0.687	HMGB1
	DNA Repair	0.0175	111	1	0.2328	0.692	XRCC6
	Cell-Cell communication	0.0178	113	1	0.2365	0.694	GRB2
	Toll Like Receptor 4 (TLR4) Cascade	0.018	114	1	0.2383	0.693	HMGB1
	Signaling by Insulin receptor	0.0181	115	1	0.2402	0.694	GRB2
	Immune System	0.171	1084	4	0.2465	0.699	HMGB1,GRB2,XRCC6,RANBP2
	Late Phase of HIV Life Cycle	0.0196	124	1	0.2565	0.712	RANBP2
	Influenza Viral RNA Transcription and Replication	0.02	127	1	0.2619	0.711	RANBP2
	Host Interactions of HIV factors	0.02	127	1	0.2619	0.711	RANBP2
	Toll-Like Receptors Cascades	0.0208	132	1	0.2707	0.721	HMGB1
	Influenza Life Cycle	0.0213	135	1	0.276	0.722	RANBP2
	Signaling by SCF-KIT	0.0216	137	1	0.2795	0.725	GRB2
	Apoptosis	0.0219	139	1	0.283	0.725	HMGB1
	Influenza Infection	0.0221	140	1	0.2847	0.722	RANBP2
	Downstream signaling of activated FGFR	0.0224	142	1	0.2882	0.722	GRB2
	Signaling by ERBB4	0.0232	147	1	0.2967	0.728	GRB2
	Programmed Cell Death	0.0235	149	1	0.3001	0.727	HMGB1
	SLC-mediated transmembrane transport	0.0237	150	1	0.3018	0.727	RANBP2
	Separation of Sister Chromatids	0.024	152	1	0.3052	0.726	RANBP2
	Downstream signal transduction	0.0243	154	1	0.3086	0.724	GRB2
	Signaling by FGFR	0.0245	155	1	0.3102	0.719	GRB2
	Signaling by ERBB2	0.0245	155	1	0.3102	0.719	GRB2
	DAP12 signaling	0.0248	157	1	0.3136	0.718	GRB2
	Mitotic Anaphase	0.0252	160	1	0.3185	0.719	RANBP2
	Mitotic Metaphase and Anaphase	0.0254	161	1	0.3202	0.716	RANBP2
	Metabolism of lipids and lipoproteins	0.077	488	2	0.3232	0.714	IDH1,ECI1
	Antigen activates B Cell Receptor (BCR) leading to generation of second messengers	0.0257	163	1	0.3235	0.711	GRB2
	Downstream signaling events of B Cell Receptor (BCR)	0.0259	164	1	0.3251	0.708	GRB2
	Fatty acid, triacylglycerol, and ketone body metabolism	0.026	165	1	0.3268	0.706	ECI1
	Signaling by FGFR in disease	0.0263	167	1	0.33	0.705	GRB2
	Interferon Signaling	0.027	171	1	0.3365	0.707	RANBP2
	DAP12 interactions	0.0271	172	1	0.3381	0.697	GRB2
	Signaling by Overexpressed Wild-Type EGFR in Cancer	0.0271	172	1	0.3381	0.697	GRB2
	Signaling by EGFR	0.0271	172	1	0.3381	0.697	GRB2
	Signaling by EGFRvIII in Cancer	0.0275	174	1	0.3413	0.688	GRB2
	Signaling by EGFR in Cancer	0.0275	174	1	0.3413	0.688	GRB2
	Signaling by Ligand-Responsive EGFR Variants in Cancer	0.0275	174	1	0.3413	0.688	GRB2
	Signaling by PDGF	0.0276	175	1	0.3429	0.686	GRB2
	FCERI mediated Ca+2 mobilization	0.0284	180	1	0.3509	0.688	GRB2
	NGF signalling via TRKA from the plasma membrane	0.0303	192	1	0.3696	0.699	GRB2
	Metabolism of proteins	0.0852	540	2	0.3697	0.695	EIF3I,EIF2S2
	Gastrin-CREB signalling pathway via PKC and MAPK	0.0306	194	1	0.3727	0.694	GRB2
	FCERI mediated MAPK activation	0.0308	195	1	0.3742	0.692	GRB2
	Platelet activation, signaling and aggregation	0.0311	197	1	0.3773	0.69	GRB2
	Regulation of actin dynamics for phagocytic cup formation	0.0327	207	1	0.3923	0.696	GRB2
	M Phase	0.0349	221	1	0.4128	0.706	RANBP2
	Metabolism of carbohydrates	0.0352	223	1	0.4157	0.697	RANBP2
	Glycogen storage diseases	0.0352	223	1	0.4157	0.697	RANBP2
	Myoclonic epilepsy of Lafora	0.0352	223	1	0.4157	0.697	RANBP2
	Fcgamma receptor (FCGR) dependent phagocytosis	0.0357	226	1	0.4199	0.695	GRB2
	Role of LAT2/NTAL/LAB on calcium mobilization	0.0401	254	1	0.4586	0.708	GRB2
	Signalling by NGF	0.0431	273	1	0.4834	0.713	GRB2
	Axon guidance	0.0465	295	1	0.5108	0.716	GRB2
	Signaling by the B Cell Receptor (BCR)	0.0506	321	1	0.5414	0.716	GRB2
	Fc epsilon receptor (FCERI) signaling	0.0506	321	1	0.5414	0.716	GRB2
	Disease	0.2592	1643	4	0.5715	0.717	GRB2,XRCC6,IDH1,RANBP2
	Cell Cycle, Mitotic	0.0622	394	1	0.6181	0.721	RANBP2
	Metabolism	0.2075	1315	3	0.6295	0.718	IDH1,RANBP2,ECI1
	Transmembrane transport of small molecules	0.0685	434	1	0.6549	0.719	RANBP2
	Hemostasis	0.0705	447	1	0.6661	0.718	GRB2
	Developmental Biology	0.0743	471	1	0.686	0.717	GRB2
	Cell Cycle	0.0746	473	1	0.6876	0.714	RANBP2
	Adaptive Immune System	0.0923	585	1	0.766	0.721	GRB2
	GPCR downstream signaling	0.1404	890	1	0.8967	0.728	GRB2
	Signaling by GPCR	0.1534	972	1	0.9177	0.726	GRB2
	Signal Transduction	0.2974	1885	1	0.995	0.726	GRB2
